# Supplementary material for: MiR-320b and miR-320d as Biomarkers to Predict and Participate in the Formation of Platinum Resistance in Ovarian Cancer Patients
Source: Front Oncol. 2022 May 3;12:881496. doi: 10.3389/fonc.2022.881496 (PMC9110861; doi:10.3389/fonc.2022.881496)
Supplement: Supplementary file 4 [file DataSheet_1.csv]

	logFC	AveExpr	t	P.Value	adj.P.Val	B	change
ATPAF1	-1.3503998634673	10.2840939452282	-7.37355224459606	7.33255684138007e-06	0.132560349235143	0.959266453582439	DOWN
ANP32E	-1.01971883513584	10.8289561151431	-6.98735031197059	1.263261535571e-05	0.132560349235143	0.750103976639312	DOWN
DCAF16	-1.47352921100252	9.41329572480134	-5.854629417836	6.97706127047408e-05	0.446110004403789	0.0188378059842025	DOWN
TRIT1	-0.924176253413744	9.26746743056608	-5.72504802910247	8.57945228514501e-05	0.446110004403789	-0.0773228946601119	DOWN
DNAAF1	0.659971119061598	7.11343686914938	5.45497135433898	0.000133010198954354	0.446110004403789	-0.286744302005308	UP
NASP	-0.973797204580206	10.8225191405144	-5.28999142738197	0.000174740842658917	0.446110004403789	-0.420812787989549	DOWN
PIGG	-1.06581608752722	9.98032447506663	-5.27585694840743	0.000178905795826203	0.446110004403789	-0.432519459367495	DOWN
RP11-196G18.24	-1.5569574749599	7.84454369302376	-5.24258522066985	0.000189126722070774	0.446110004403789	-0.460214662316717	DOWN
MED28	-1.36924364515489	9.97015373048375	-5.23572789218528	0.000191308430916001	0.446110004403789	-0.465946851136777	DOWN
MRS2	-1.44999006820449	8.8649226335269	-4.99372729732595	0.000287960757909945	0.58682004084186	-0.673576471705453	DOWN
HPDL	-1.71581732818235	6.22602846012941	-4.94408419411518	0.00031347026609893	0.58682004084186	-0.717460917626573	DOWN
H2BFS	-2.06548560866158	9.96726737842755	-4.77122027003295	0.000422360626629573	0.58682004084186	-0.873732378795475	DOWN
HAUS3	-1.12238617252001	8.9591260035632	-4.75917891715156	0.000431288243195652	0.58682004084186	-0.884818657041391	DOWN
RP11-554J4.1	-1.31990190291894	6.98830519634198	-4.75367032948562	0.000435437828011793	0.58682004084186	-0.889899048108413	DOWN
RP11-480A16.1	-1.32966582569079	8.36875084063853	-4.75068886094589	0.000437701106694551	0.58682004084186	-0.892651043717087	DOWN
MAGOH	-0.820278414414252	9.69927581586401	-4.73812024345516	0.000447377931742019	0.58682004084186	-0.90426993696249	DOWN
LOC101928102	-1.25566342215709	7.59519373373247	-4.62314405173148	0.000546973485424954	0.596078104538313	-1.0118811780656	DOWN
CYTH3	0.802641060800978	8.7158277315391	4.61229865433259	0.000557491858763119	0.596078104538313	-1.02215488459959	UP
HSPG2	1.01076005776515	10.715553594663	4.53063605530486	0.000643775782718167	0.596078104538313	-1.100192513213	UP
GPBP1L1	-0.613322249974564	9.970292796662	-4.52177115246189	0.000653944479228504	0.596078104538313	-1.10873600247584	DOWN
SLBP	-1.18924724536308	10.4012879969936	-4.46723600734234	0.000720285963239363	0.596078104538313	-1.16160364965056	DOWN
C1orf109	-1.13498080195588	8.22883336952973	-4.44104815942877	0.000754593005885147	0.596078104538313	-1.18717977139914	DOWN
IFFO2	1.21716828911692	6.49627572589238	4.43401448921668	0.000764093496891939	0.596078104538313	-1.19406998630526	UP
ZNF818P	-1.03018541081863	7.43714523120355	-4.42991371937254	0.000769689713905684	0.596078104538313	-1.19809118782227	DOWN
PPCS	-0.865149636656328	10.1608863875343	-4.42238003036848	0.000780081938759917	0.596078104538313	-1.20548650534149	DOWN
SPIN3	-1.00864926436221	7.66189093250294	-4.42135527223098	0.000781506739921989	0.596078104538313	-1.20649322256081	DOWN
FBXW2	-1.12390605745759	9.23166955750649	-4.37854108215604	0.000843514651669619	0.596078104538313	-1.24872050363576	DOWN
HIST1H2BC	-1.65710676129085	8.87766467495369	-4.36569156951766	0.000863104343991584	0.596078104538313	-1.26145732863801	DOWN
WHSC1	-1.17918442380647	9.02141475616189	-4.365269110121	0.000863756359492461	0.596078104538313	-1.26187657961306	DOWN
PRKCDBP	0.943518054367079	8.79980322047808	4.35455140541638	0.000880469873764125	0.596078104538313	-1.2725234499776	UP
PPAT	-1.58698812814758	8.66496623863516	-4.29749079192142	0.000975272733980404	0.63962652712646	-1.32954816234005	DOWN
COL13A1	-1.98775990251041	8.31551488343211	-4.22851445925562	0.00110415631299318	0.644781682342258	-1.39924350128252	DOWN
HIST1H2BK	-2.03991471545132	11.5697025382179	-4.2238214277686	0.00111354216853851	0.644781682342258	-1.40401557954247	DOWN
C15orf40	-1.66735697005467	8.23663077012945	-4.2196279331422	0.00112199880109497	0.644781682342258	-1.40828294079289	DOWN
TMEM133	1.50708469754042	6.3546408913552	4.15031925346179	0.00127180548934871	0.644781682342258	-1.47925249968475	UP
TMEM69	-0.798626666713794	9.92819577662371	-4.13279207157462	0.00131286792586556	0.644781682342258	-1.4973304127317	DOWN
LOC101929336	-0.972746971510848	9.12097276822365	-4.13230123232416	0.00131403737152065	0.644781682342258	-1.4978374301016	DOWN
CRABP1	-4.19263656765864	9.00621130899363	-4.11659438537028	0.00135203317610534	0.644781682342258	-1.51408364967449	DOWN
MRFAP1L1	-1.17193200967216	10.4938775856775	-4.10587702042651	0.00137860864846045	0.644781682342258	-1.52519312679425	DOWN
RP11-111M22.4	-1.91897377713228	7.41684436686628	-4.08992870075474	0.00141915722512689	0.644781682342258	-1.541760986008	DOWN
E2F3	-1.07881311578331	9.29092674279412	-4.08986442351051	0.00141932311679691	0.644781682342258	-1.54182784726859	DOWN
LOC439994	-0.8206272179993	9.0811743382244	-4.07715478699739	0.00145252143956695	0.644781682342258	-1.55506212699728	DOWN
SCARNA15	-1.33607559988209	8.50842009551742	-4.07581334621032	0.00145607178949335	0.644781682342258	-1.55646053031459	DOWN
PRSS21	-1.88647990069302	8.61545627370782	-4.07492819224355	0.00145841940013488	0.644781682342258	-1.55738343713822	DOWN
FIGNL1	-0.93871300735904	8.91637509603678	-4.06131727479008	0.0014950139835723	0.644781682342258	-1.57159146821589	DOWN
PDS5A	-0.834169038104005	9.74611248254189	-4.05750865813421	0.00150542252035882	0.644781682342258	-1.57557274038741	DOWN
LOC284373	-0.726188220468241	7.89104379310585	-4.01465832422095	0.00162780934080493	0.670383401905935	-1.62053262859809	DOWN
DPH2	-0.649639644445998	8.19817303683656	-4.01423023617019	0.00162908245567269	0.670383401905935	-1.62098333311972	DOWN
WDR53	-0.998948325238901	7.9623502749852	-3.99543183362883	0.00168601152224409	0.680467765718015	-1.64080478100611	DOWN
EIF1AD	-0.7484898282909	8.81874219744998	-3.97707700486189	0.00174357532849268	0.690422932435395	-1.66021473040078	DOWN
EXO5	-0.783179068325814	8.04170257304109	-3.94519924428409	0.00184840374693733	0.694226563986919	-1.69405608206492	DOWN
MIS18BP1	-1.01154228247	8.35124538534855	-3.94238279402495	0.00185797190524242	0.694226563986919	-1.69705397600267	DOWN
SERINC2	1.30759231067208	7.96432941923146	3.93207094565672	0.00189344056044961	0.694226563986919	-1.7080411148315	UP
RNF168	-1.08125837164688	9.56166271722476	-3.9124510559048	0.00196286024184807	0.694226563986919	-1.7289932758255	DOWN
HIST1H2BE	-1.43420476450037	9.06699158641282	-3.91049307767862	0.00196993009199913	0.694226563986919	-1.73108760875898	DOWN
TDP2	-0.931570685151181	10.7162976187821	-3.90796223579401	0.00197910722636617	0.694226563986919	-1.73379561162928	DOWN
FAM193A	-0.722611612730356	8.93939283595683	-3.89363873198402	0.00203188030215339	0.694226563986919	-1.74914110485953	DOWN
BLOC1S4	-1.03145565181092	8.59711753730414	-3.87838658284488	0.00208966620044649	0.694226563986919	-1.76551749074657	DOWN
KDM2A	-1.0153345979526	10.6322287664917	-3.86479569630935	0.00214257957825781	0.694226563986919	-1.78014127443752	DOWN
RP11-727A23.11	-0.942852029949769	7.54407438868863	-3.82774397890673	0.00229393055858388	0.694226563986919	-1.82015659786615	DOWN
ROPN1L	1.01552225049233	5.45139036932976	3.82561914545321	0.00230293583487378	0.694226563986919	-1.82245789558558	UP
PPT1	-0.728092585931231	11.6566562729972	-3.81433900564372	0.00235135307446616	0.694226563986919	-1.83468657654437	DOWN
LOC101928927	-0.684151829900815	8.35173582756695	-3.81082894007106	0.00236663114301379	0.694226563986919	-1.83849582383118	DOWN
NUAK1	1.20116226815482	8.90039990807115	3.80006206097979	0.0024141334985504	0.694226563986919	-1.85019228890779	UP
KCNJ16	1.2978612465109	5.23081773450398	3.78729992999419	0.0024717066180512	0.694226563986919	-1.86407936423703	UP
TSPY26P	-1.00027060147166	8.22414075501399	-3.78458827756052	0.00248411970831747	0.694226563986919	-1.86703325562228	DOWN
STIL	-1.00877654917019	8.83627787802019	-3.77994393310578	0.00250552863044886	0.694226563986919	-1.87209510122613	DOWN
ZSCAN31	-1.6083839799905	8.71031638329841	-3.76290957467825	0.00258568271920929	0.694226563986919	-1.89068886300942	DOWN
LIN52	-0.876589129974371	7.50967678459165	-3.76189357442408	0.00259054563234371	0.694226563986919	-1.89179926370305	DOWN
SRD5A1	-1.12106845716298	8.40313926114983	-3.74824884284572	0.00265676861802446	0.694226563986919	-1.90672687963132	DOWN
CAMK2N2	-0.592113558555379	7.32224328938764	-3.7476917120006	0.00265950911780706	0.694226563986919	-1.90733698805321	DOWN
PARS2	-0.812321054314662	8.41674156641271	-3.74741363450509	0.00266087804996634	0.694226563986919	-1.90764152539094	DOWN
GAK	-0.789086003729103	10.2982736123909	-3.74598949043225	0.00266790020293912	0.694226563986919	-1.90920136279169	DOWN
ZNF141	-1.30982465612782	7.04945954376197	-3.7419778820495	0.00268778273467705	0.694226563986919	-1.91359683608475	DOWN
C1orf158	0.945469367708244	5.8711233523718	3.74098672388197	0.00269271848286307	0.694226563986919	-1.91468320844042	UP
FBXO41	-0.667915066988649	7.33371408559019	-3.73826216326296	0.00270633404036803	0.694226563986919	-1.91767025806157	DOWN
TBCC	-0.92353004638384	9.60122648097339	-3.73641238667155	0.002715618138869	0.694226563986919	-1.91969887838331	DOWN
PIK3R3	-2.02580773651021	9.52374028190566	-3.73533799628381	0.0027210255002272	0.694226563986919	-1.92087737989542	DOWN
ZNF367	-1.38181227841442	7.27001759377536	-3.73049297825196	0.00274554747276477	0.694226563986919	-1.92619403309865	DOWN
PRORSD1P	-1.59230146936425	6.48279114988039	-3.69876547048448	0.00291181558948992	0.727503259245535	-1.96109611226049	DOWN
DEK	-0.964973613790285	12.0586044423757	-3.68220749029011	0.00300264089821253	0.741369700362192	-1.97936961810379	DOWN
DTD2	-1.020570713167	8.92459600232564	-3.66016829802679	0.00312804174620668	0.747718727586585	-2.00375399662283	DOWN
MUTYH	-0.678583309413401	9.01438171392913	-3.65915404753045	0.00313393984125778	0.747718727586585	-2.00487785892065	DOWN
RNF4	-0.757455370783036	10.4271716346865	-3.65893100832083	0.00313523838698335	0.747718727586585	-2.00512502217079	DOWN
CHD2	-0.974261470263588	9.54186389811192	-3.6326527814246	0.00329214172483266	0.774401355626231	-2.03429524221182	DOWN
CXCL11	-2.38562962643348	7.78494297408725	-3.62040724151122	0.00336797290387104	0.774401355626231	-2.04792187046265	DOWN
ALDH3B2	-2.14884674253189	8.24273580306012	-3.61615547573141	0.00339471695419132	0.774401355626231	-2.05265809192425	DOWN
IQCE	1.22833657884823	7.5023937065508	3.60319526071379	0.003477582003876	0.784774338874683	-2.06711060412891	UP
LOC102724884	-1.28150496845065	10.191965899929	-3.59528730601063	0.00352915412720092	0.787939975186869	-2.07594058307189	DOWN
CTPS1	-0.922126149051421	7.86215641884674	-3.58153849490435	0.00362068094961672	0.799865590416907	-2.09131296917598	DOWN
ZNF134	-0.660685811385475	7.71993144898036	-3.57235974835305	0.00368312746197838	0.802551548883758	-2.10159003909529	DOWN
ARHGEF26	-1.09406991820312	6.29513123072399	-3.55868186124279	0.00377822522293925	0.802551548883758	-2.11692586312143	DOWN
LOC100129917	-0.72637641832263	4.593648139963	-3.55611646420402	0.00379633814815728	0.802551548883758	-2.11980503557483	DOWN
FCF1	-0.694225458846519	9.49588839571748	-3.55561787920414	0.00379986864327454	0.802551548883758	-2.12036470568199	DOWN
NCBP2-AS2	-1.20895723896153	10.0759948950663	-3.55209936480284	0.00382487855641425	0.802551548883758	-2.12431524779471	DOWN
DUS4L	-0.910670210086599	7.47282060391549	-3.53627812002513	0.00393942459680203	0.802551548883758	-2.14209960828186	DOWN
USP48	0.985098785724102	10.3425887697727	3.53318172544206	0.00396224783580025	0.802551548883758	-2.14558410522762	UP
TUBA4B	0.848944377818861	8.06157602243006	3.52912013074082	0.00399238957814415	0.802551548883758	-2.15015670494207	UP
LOC439938	-0.991793990147278	5.9469730446076	-3.51998148614691	0.00406106459424405	0.802551548883758	-2.16045307125454	DOWN
ZNF223	-0.728694779328491	5.17386917252761	-3.50911697046327	0.00414427440221223	0.802551548883758	-2.17270819286613	DOWN
DGAT2	-0.911542136189882	7.20111599032391	-3.49869877231585	0.00422569391218113	0.802551548883758	-2.18447429226488	DOWN
UPF3B	-0.863133886582579	9.42072573690438	-3.49253829444128	0.00427460181743562	0.802551548883758	-2.19143840628606	DOWN
MYCL	-1.76221020159642	8.80109651461903	-3.46759861803734	0.00447854637121447	0.802551548883758	-2.2196810255732	DOWN
PPP6R3	-0.93380659005142	10.3056215071179	-3.46536004452848	0.00449732890566383	0.802551548883758	-2.22221992215065	DOWN
LRR1	-0.963411328283308	7.77757536140442	-3.46402703863913	0.00450855133047709	0.802551548883758	-2.22373206088218	DOWN
KIAA1324	-1.50683083345592	6.53642697858984	-3.45556562597155	0.00458045295979774	0.802551548883758	-2.23333573002356	DOWN
TFPI2	2.0467424702533	8.97672248133038	3.45482944296516	0.00458676351614378	0.802551548883758	-2.23417171751092	UP
PHLDB2	1.58243415518929	8.76355532334512	3.45160898705322	0.0046144731311437	0.802551548883758	-2.23782956406416	UP
ACTL6A	-0.789564603560521	9.89000421154476	-3.44113797379446	0.00470574790832922	0.802551548883758	-2.249731595303	DOWN
LRP8	-1.81321480808775	8.38926225788031	-3.439853570459	0.00471706932875473	0.802551548883758	-2.25119246275114	DOWN
OSR2	1.84200436878216	6.65855973623045	3.41955115071485	0.00489974027977494	0.802551548883758	-2.27431101666653	UP
ZNF184	-0.858705888242794	8.59769476614782	-3.419008644686	0.00490471866735842	0.802551548883758	-2.27492945992138	DOWN
AADAC	-1.98139324595809	7.59340743196702	-3.41503699777815	0.00494132158863969	0.802551548883758	-2.27945811809713	DOWN
UBTD1	0.78713442989662	7.41704294152026	3.41321253345297	0.00495822863797137	0.802551548883758	-2.28153909394554	UP
RHOF	1.32819281540577	8.78342893382085	3.40599438368558	0.00502569497820984	0.802551548883758	-2.28977599319523	UP
WDHD1	-0.841019977738735	5.78886216585702	-3.40372549655727	0.00504709330012942	0.802551548883758	-2.29236638958569	DOWN
CTBP1	-0.84150727997762	10.8822160154456	-3.39743442356999	0.00510690970306112	0.802551548883758	-2.29955212827284	DOWN
KCNC3	0.647170043781985	6.73173246908015	3.39471664220404	0.00513297239631489	0.802551548883758	-2.30265785968154	UP
FADS1	-0.878688072652286	9.12090348362278	-3.37642996846643	0.00531187350033033	0.802551548883758	-2.3235774007511	DOWN
TMEM38B	-1.26662391036103	7.21495429144537	-3.36776510410377	0.00539883438884628	0.802551548883758	-2.33350337699516	DOWN
DCK	-0.83351440242199	8.81347752601861	-3.36597016141861	0.0054170278700299	0.802551548883758	-2.33556064163923	DOWN
CHST15	1.28469280659554	9.82208334216532	3.36289634794983	0.00544832814404352	0.802551548883758	-2.33908453484389	UP
HTRA3	0.828457073380741	7.45400588734573	3.3627112552655	0.00545021875118678	0.802551548883758	-2.33929676400837	UP
COA7	-0.59186981110651	8.1018427984237	-3.36202034214163	0.00545728186567867	0.802551548883758	-2.34008900661954	DOWN
TTL	-0.692017463981143	8.74978186796538	-3.35499858356965	0.00552959177260248	0.802551548883758	-2.34814366183724	DOWN
ZNF765	-0.821445411579449	8.36931722204401	-3.35469756261897	0.00553271325364361	0.802551548883758	-2.34848908796675	DOWN
RAI14	1.11052981017772	9.95115630214343	3.35231410039702	0.00555749192100241	0.802551548883758	-2.35122450929353	UP
MBD6	-0.866011627330989	9.97094752752574	-3.35150399348321	0.00556593939005169	0.802551548883758	-2.35215438862779	DOWN
ALDH5A1	-1.25339011624813	9.7606837281504	-3.3506665607299	0.00557468545230044	0.802551548883758	-2.35311571173648	DOWN
FUT11	0.653591450359926	8.26450530130554	3.34146061459851	0.00567175242925202	0.802551548883758	-2.36368879012173	UP
TRIM14	-1.07236737776909	9.27706048791648	-3.33691346198753	0.00572032603718041	0.802551548883758	-2.36891471706467	DOWN
SESN2	0.942150401541613	8.45354626186329	3.32910733731444	0.00580469525573017	0.802551548883758	-2.37789144934494	UP
RAB23	-0.827828599833062	9.58183687102511	-3.32087734142355	0.00589500798894856	0.802551548883758	-2.38736288548219	DOWN
POLE2	-1.12331777442966	7.50274874323436	-3.31352049753633	0.00597694019792434	0.802551548883758	-2.39583572093201	DOWN
GGCT	-0.69660381792368	11.3371163413619	-3.31182933905622	0.00599593642576559	0.802551548883758	-2.39778424850978	DOWN
TSPAN33	-0.779404506346909	8.95393219968556	-3.31005216560247	0.00601596453882309	0.802551548883758	-2.39983221418377	DOWN
TYRP1	-1.93967314006532	5.50053455790319	-3.30169414116784	0.0061110662392671	0.802551548883758	-2.4094683255177	DOWN
ATP7A	-0.820101061204172	7.33611780264706	-3.29162303761068	0.00622767882431601	0.802551548883758	-2.4210893754964	DOWN
CNTRL	-0.734913397887015	7.56003466561592	-3.28113231658303	0.00635153901432536	0.802551548883758	-2.43320599566074	DOWN
ZNF578	-1.04207190851647	5.79541028808615	-3.27902558365227	0.00637671055699239	0.802551548883758	-2.43564062597122	DOWN
SSC5D	0.645905128495385	6.07064613273958	3.27727845517806	0.00639766180392261	0.802551548883758	-2.43766003171616	UP
CBLL1	-0.824721898755273	8.45357777209978	-3.27275137334773	0.00645227334388351	0.802551548883758	-2.44289409621851	DOWN
ULK3	-0.698384745879844	8.47778953362034	-3.26845487583135	0.00650453804065731	0.802551548883758	-2.44786351977481	DOWN
ENHO	-0.797717022815319	7.44583749009097	-3.26802820791439	0.00650975148246686	0.802551548883758	-2.44835711669106	DOWN
ARHGAP42	1.10109944068819	5.27837261783284	3.26798620005797	0.00651026500290638	0.802551548883758	-2.44840571509222	UP
AHSA1	-0.770626460655702	10.3912767048966	-3.26337526061842	0.0065668799182456	0.802551548883758	-2.45374115373479	DOWN
FAF1	-0.701680765707838	9.75360786025008	-3.2633358034048	0.00656736652509197	0.802551548883758	-2.45378682006666	DOWN
PAICS	-0.945549188275537	10.7195031084071	-3.2463001627536	0.00678089084768463	0.802551548883758	-2.4735179411206	DOWN
SELENBP1	-1.23566776305715	9.83475806137292	-3.24450777263474	0.00680375949346745	0.802551548883758	-2.47559562459474	DOWN
TRIM45	-0.803712163749122	7.79093717707721	-3.24433486931205	0.00680596962734289	0.802551548883758	-2.47579606568604	DOWN
TMEM203	-0.611539471832506	9.6691068376552	-3.23801309272984	0.00688727616445066	0.802551548883758	-2.48312672364201	DOWN
DDC	-1.35010571752697	6.03542373590164	-3.23653209668865	0.00690646477436641	0.802551548883758	-2.48484463907778	DOWN
ITGA3	1.00532374988378	9.6431688322061	3.23606099133817	0.00691257995774004	0.802551548883758	-2.48539115374332	UP
FLJ46875	-0.840127665041388	7.50597942396611	-3.23311409993285	0.00695095600550351	0.802551548883758	-2.48881024446504	DOWN
XPO5	-0.876064271986374	9.5797989407503	-3.23217957164657	0.00696317069673618	0.802551548883758	-2.48989469562939	DOWN
SPINK5	-1.1900495961267	7.41325353039641	-3.23076058362747	0.00698175882211628	0.802551548883758	-2.4915414895308	DOWN
HKDC1	1.48856291663585	7.32796034577808	3.2210368997995	0.00711048600271711	0.802551548883758	-2.50283148057719	UP
RP11-263K19.4	0.678123848794827	5.18745487509375	3.21991357130847	0.00712551032271255	0.802551548883758	-2.50413634440324	UP
ZNF718	-1.67636077186399	6.12971037857376	-3.21455242539201	0.0071976559680641	0.802551548883758	-2.51036554130768	DOWN
SF3A3	-0.642813686114811	9.11296531589862	-3.21133080117192	0.0072413628827148	0.802551548883758	-2.51411011255749	DOWN
NFIA	-0.998458638088348	9.87156880710744	-3.21057122864677	0.00725170664101034	0.802551548883758	-2.51499312534731	DOWN
DCUN1D1	-0.779852546095224	9.77709274790071	-3.21051009331579	0.00725253981993629	0.802551548883758	-2.51506419832706	DOWN
TMEM79	-0.650259045796304	7.65275300912223	-3.2102995374517	0.00725541010407056	0.802551548883758	-2.51530898309955	DOWN
LOC101927365	-1.0063286169941	6.17639068086156	-3.20509963160481	0.00732665862037927	0.802551548883758	-2.52135553614536	DOWN
YEATS4	-0.761092382361056	7.54094815490784	-3.20483449367204	0.00733031030955193	0.802551548883758	-2.52166391191977	DOWN
SNRPA1	-0.986918107114944	11.0233644189427	-3.20337607621009	0.00735042954067898	0.802551548883758	-2.52336028124372	DOWN
ZIK1	-1.10119218970034	6.32798163243493	-3.20070277905387	0.00738745265295811	0.802551548883758	-2.52647026371274	DOWN
TAF1	-0.795232393304088	9.24936061507106	-3.20017230430463	0.00739482159043312	0.802551548883758	-2.52708747125838	DOWN
SLC6A12	1.21879500313787	7.50039891426782	3.19741097326543	0.00743329937599454	0.802551548883758	-2.53030070371234	UP
S100A10	1.27846310384161	12.2151471350423	3.1961307842039	0.0074512064198294	0.802551548883758	-2.53179064030481	UP
SEPSECS	-0.924102210755402	7.05302780069676	-3.19188921938892	0.00751084713004402	0.802551548883758	-2.53672823006543	DOWN
C1QTNF6	0.856307684092093	7.0918049166248	3.19061032463838	0.0075289236831313	0.802551548883758	-2.53821731183483	UP
FCRLB	0.873163133555837	6.69242844681675	3.18129092208015	0.00766197601079619	0.802551548883758	-2.54907287715708	UP
VCL	0.748462729754916	11.0188860591748	3.18051502587893	0.00767315940685256	0.802551548883758	-2.54997702398487	UP
FBXO34	-0.794158416606777	9.8782470765256	-3.17887269748134	0.00769688527381074	0.802551548883758	-2.55189099796022	DOWN
LINGO1	-1.77727583393079	8.45118286680845	-3.1775928296539	0.00771542595479188	0.802551548883758	-2.55338272792737	DOWN
SOX9	1.69910606522887	9.31179415395862	3.17521857284721	0.00774993930878023	0.802551548883758	-2.55615039570722	UP
ANXA2P2	0.729808498688195	11.384296603035	3.16091300504073	0.0079611991570855	0.802551548883758	-2.57283699313515	UP
SORT1	-0.803935796986469	10.3089534808946	-3.15558120587025	0.00804140844262597	0.802551548883758	-2.57906082360336	DOWN
LETM1	-0.624488011707173	8.16892430456773	-3.15352688039491	0.00807252888668444	0.802551548883758	-2.58145950485491	DOWN
LAMA1	1.52815976883623	6.55305409999427	3.1520697553146	0.0080946757522248	0.802551548883758	-2.58316110122373	UP
ING5	-1.05560498360005	8.00077627935205	-3.14745493748074	0.00816521963548597	0.802551548883758	-2.58855138191096	DOWN
HMGB3	-0.83790142978884	9.30153569086089	-3.14296594328365	0.00823443202304806	0.802551548883758	-2.5937964426209	DOWN
FAM101B	1.09252731596608	8.08566705105203	3.14130754908271	0.00826015018114141	0.802551548883758	-2.59573458770955	UP
TEKT1	0.95656933390319	6.5720786120641	3.13486296416411	0.008360859260726	0.802551548883758	-2.60326849706286	UP
CDKN2C	-2.05978743508	8.70725326066291	-3.12827238018845	0.00846512368212492	0.802551548883758	-2.61097667357368	DOWN
AP001462.6	-0.732650217439656	6.55738227155179	-3.12680497844642	0.0084885151843591	0.802551548883758	-2.61269339845954	DOWN
GRPEL1	-0.740521502764739	9.013298885624	-3.12534656973561	0.00851182754335332	0.802551548883758	-2.61439977803898	DOWN
SORBS3	0.753601009492655	9.34762673471431	3.12531993708481	0.00851225385698245	0.802551548883758	-2.6144309406219	UP
HIST1H4H	-1.81014363592269	7.07793809773177	-3.12493438933311	0.00851842778771122	0.802551548883758	-2.61488207249133	DOWN
RNF115	-0.596870765276158	9.15027909926979	-3.12189033660956	0.00856733133292684	0.802551548883758	-2.61844436558828	DOWN
ANXA2P3	0.655378866321375	7.03298410780234	3.12077553651258	0.00858531122624408	0.802551548883758	-2.61974914628537	UP
NCBP2	-1.04181137455975	10.1276670929614	-3.1204762383266	0.00859014485132889	0.802551548883758	-2.62009946713465	DOWN
LOC101928676	-0.975695014719342	10.0582319913364	-3.11960551398127	0.00860422244818138	0.802551548883758	-2.62111866908814	DOWN
TENM2	0.751939911379695	5.63566896787403	3.11715116993374	0.00864402808527408	0.802551548883758	-2.62399186387176	UP
KCTD15	-1.19983175756569	7.98004073379274	-3.11665544288547	0.00865209038238338	0.802551548883758	-2.62457224937004	DOWN
LOC220729	-1.05603951030285	7.69136585542952	-3.11585191762843	0.00866517459156029	0.802551548883758	-2.62551303989603	DOWN
RBM8A	-0.642647426819368	10.5349364140737	-3.11225851899468	0.00872393076784547	0.802551548883758	-2.62972093075672	DOWN
SLC26A7	-1.33617489236817	4.67313851031766	-3.11208187048563	0.00872682944624956	0.802551548883758	-2.62992781393328	DOWN
ADAM1A	-1.41134556403665	7.29334073090125	-3.1116437844286	0.00873402229693681	0.802551548883758	-2.63044089236413	DOWN
DNAJB11	-0.697464719048179	10.7480012892143	-3.10701383415971	0.00881040463864197	0.802551548883758	-2.63586434231727	DOWN
GALE	0.944052918516233	8.90464647745169	3.10455733584048	0.00885120193358553	0.802551548883758	-2.63874253652595	UP
PLCXD1	-0.772500647599433	8.9670873590976	-3.10260396253405	0.00888377840032687	0.802551548883758	-2.64103157656449	DOWN
SLC6A15	-2.04771290816605	5.18891461281893	-3.09999604804245	0.00892745793600913	0.802551548883758	-2.64408810120261	DOWN
HIST1H2BH	-1.29789418552727	8.7335693530068	-3.09761675618326	0.00896749590913101	0.802551548883758	-2.6468771398951	DOWN
NDUFB5	-0.752966711204367	11.6635152470939	-3.09390919779495	0.00903024423185428	0.802551548883758	-2.65122406834354	DOWN
PARL	-0.921114137985173	10.2717978206728	-3.09049392720004	0.00908843467159274	0.802551548883758	-2.65522924359096	DOWN
PAXIP1-AS1	-1.26532077761042	8.11379283661969	-3.08975910574074	0.0091010037788564	0.802551548883758	-2.65609110470184	DOWN
KRT19	1.02754730572175	12.3395981165281	3.08738648534286	0.00914170632474105	0.802551548883758	-2.6588741977375	UP
ACOT1	-0.797031740490272	7.4244987649621	-3.08673139765703	0.00915297648632195	0.802551548883758	-2.65964269383416	DOWN
UROD	-0.634162511619117	10.3179873086423	-3.08633131597005	0.00915986635104019	0.802551548883758	-2.66011205350484	DOWN
C20orf85	1.88635138978322	6.39393375793726	3.08617202453194	0.00916261097659841	0.802551548883758	-2.66029893117268	UP
CSAD	-1.21519428875421	9.33694514672053	-3.0856331094358	0.00917190270357274	0.802551548883758	-2.66093119035196	DOWN
CDCA7	-1.56894608394144	8.41084462722711	-3.07906603862138	0.00928588960152758	0.802551548883758	-2.66863749069598	DOWN
AREL1	-1.08675310974398	8.66734328450181	-3.07422806878951	0.00937076970031476	0.802551548883758	-2.67431680093073	DOWN
RFWD3	-0.825719814720405	7.72208063461016	-3.06737813389398	0.00949227795190558	0.802551548883758	-2.68236092640324	DOWN
HIST1H3A	-1.86477123097865	6.62324116146478	-3.0660869038351	0.00951535846787093	0.802551548883758	-2.68387764967236	DOWN
TRMT2B	-1.09032719797988	7.50869848591175	-3.05283788262687	0.00975544856936509	0.805957594574941	-2.69944735466888	DOWN
CYB5R3	0.653175998282896	10.5936122582867	3.05081998001016	0.00979254330986911	0.805957594574941	-2.70181980817152	UP
TACC3	-0.972109256619454	8.76557674017633	-3.0503156142802	0.00980183697281265	0.805957594574941	-2.70241283707212	DOWN
ZNF767P	-0.672542145996718	8.03327314306721	-3.04915874524697	0.00982318725424866	0.805957594574941	-2.70377314119113	DOWN
UBE2K	-0.73516204700619	10.1961946800587	-3.04811267880329	0.0098425326535578	0.805957594574941	-2.70500323879827	DOWN
HCFC1R1	0.834383364806662	9.69252175592016	3.04609827010571	0.00987989336415851	0.805957594574941	-2.70737225118306	UP
DTNBP1	-0.746925648086924	8.49964482814045	-3.04607663087341	0.00988029546961239	0.805957594574941	-2.70739770118179	DOWN
MAGEF1	-0.915269868706956	9.17213017117447	-3.04268650974226	0.00994349388044816	0.805957594574941	-2.71138523883101	DOWN
CASP8	-0.69266387083236	8.84351910391758	-3.04188092407937	0.00995857084209363	0.805957594574941	-2.71233290378464	DOWN
TM2D3	-0.791385323419643	10.7353119007491	-3.04034784105486	0.00998732641198681	0.805957594574941	-2.71413649642002	DOWN
ANXA8	1.30937670870248	7.82887657506579	3.04005517697949	0.00999282524314689	0.805957594574941	-2.71448081885403	UP
PPP1R1C	0.812221868891489	5.6899591324339	3.03501035206419	0.0100880885972413	0.805957594574941	-2.72041702842403	UP
RP11-199F11.2	-1.21578913353617	7.01930953283219	-3.03332135403068	0.0101201848193854	0.805957594574941	-2.72240484623646	DOWN
TTPAL	-0.585430269237882	8.49315857224491	-3.03177807381067	0.0101496010940056	0.805957594574941	-2.72422133372435	DOWN
PARP4	0.608132943116322	10.2813834225814	3.03035942250329	0.0101767171373879	0.805957594574941	-2.72589127024885	UP
BTN3A3	-0.767358739613195	9.38583893791304	-3.01978371407663	0.010381152985567	0.806924812085597	-2.73834445964045	DOWN
C2CD3	-0.966477019593073	8.84618581572303	-3.0193659390026	0.0103893124933372	0.806924812085597	-2.73883655215577	DOWN
DCAF12L2	-0.613043521889962	5.41060298117857	-3.01455267968803	0.0104837824657941	0.806924812085597	-2.74450685109822	DOWN
PSMB8	-0.736139140954545	10.3491632408949	-3.01395862212088	0.0104955013120452	0.806924812085597	-2.74520678890945	DOWN
ZNF542P	-1.01430401946435	8.06159464788738	-3.01363106139198	0.0105019686211891	0.806924812085597	-2.74559274121716	DOWN
ITGB4	1.23078905998856	9.95294800693677	3.01263626490648	0.0105216341136085	0.806924812085597	-2.74676491405685	UP
AASDH	-0.834618011319758	8.67394774755052	-3.01066169272314	0.0105607770544281	0.806924812085597	-2.74909174777537	DOWN
FZD4	-1.2441124690333	8.91337814451322	-3.00193408841659	0.0107355358718283	0.806924812085597	-2.75937929650358	DOWN
CMTR1	-0.658678380547268	9.33819167532763	-3.00020141417974	0.0107705719826998	0.806924812085597	-2.76142222927347	DOWN
HSPA2	2.12476032082568	8.80600447093218	2.9983729839574	0.0108076679939772	0.806924812085597	-2.7635782653883	UP
PRPF4	-0.749889198379913	9.43471508146378	-2.99726688225351	0.0108301708885589	0.806924812085597	-2.76488265074011	DOWN
CENPC	-0.722177362479343	7.14344597376479	-2.99630928241599	0.0108496903322335	0.806924812085597	-2.76601197376924	DOWN
PPP3R1	-0.622408553897366	7.16722307646076	-2.99362345478121	0.0109046247985982	0.806924812085597	-2.76917974019744	DOWN
TMED8	-0.760331855535227	9.38438927879109	-2.99056566489343	0.0109675047390245	0.807631655992658	-2.77278674483098	DOWN
CYP4B1	-3.11368486855352	9.61454074767989	-2.98678112297175	0.0110458300960973	0.810555371422359	-2.77725181170389	DOWN
MGAT5B	0.67282724430837	5.52059498980206	2.98166221088775	0.0111526592250781	0.810649584587942	-2.78329254289623	UP
CMTM7	0.88975513337785	10.0854153788002	2.98164292910835	0.0111530635658194	0.810649584587942	-2.78331529987139	UP
FUBP3	-0.746216579669792	9.40438406297771	-2.98116965241307	0.0111629928024927	0.810649584587942	-2.78387388303805	DOWN
KTI12	-0.70001181910512	7.53657402163434	-2.97398549398207	0.0113148005493979	0.814538172727856	-2.79235455666219	DOWN
NAGS	0.652660963612024	6.50207179465113	2.97108675646124	0.0113766340416877	0.814538172727856	-2.79577726405246	UP
HIST1H2AK	-0.84250383273381	5.63284080536236	-2.96918042821251	0.0114174815451446	0.814538172727856	-2.79802843589789	DOWN
C9orf24	2.32088944929916	7.70516046905321	2.96899428707207	0.011421477867241	0.814538172727856	-2.79824825985936	UP
TMEM194A	-0.676576942070557	8.94775725444418	-2.96593790966987	0.0114872956904432	0.814538172727856	-2.80185797618088	DOWN
ZNF418	-0.908796993058303	7.48646098898898	-2.96316577684632	0.0115473188748477	0.814538172727856	-2.80513243727993	DOWN
SYNGAP1	-0.651283977291055	6.79135156935351	-2.96224538753608	0.0115673164110645	0.814538172727856	-2.80621970104463	DOWN
HCG8	-1.39796662119821	7.15784260792629	-2.96207054395202	0.0115711191767124	0.814538172727856	-2.80642625054031	DOWN
ITGB8	0.792996952094601	12.6285674127963	2.95989318959671	0.011618579959929	0.814538172727856	-2.80899858410698	UP
MANEAL	-1.39264828916183	7.08692378634621	-2.95875496236595	0.0116434674712135	0.814538172727856	-2.8103433926646	DOWN
LINC00116	-0.619160508415032	7.73518235177755	-2.95633838540725	0.011696482300997	0.815528485219349	-2.81319879704726	DOWN
SLC5A3	-0.639599708084395	11.6018264191164	-2.95454504601079	0.0117359797410752	0.81557287028459	-2.81531799374753	DOWN
PPP2R2C	-1.68342909352898	6.40124836359112	-2.94818501119335	0.0118771291873399	0.818535899685721	-2.82283505759127	DOWN
LSG1	-0.952428430748201	9.59315947690333	-2.94763933627063	0.0118893178173398	0.818535899685721	-2.82348010226256	DOWN
PPCDC	-0.775989371923491	7.19832895450906	-2.94625180854622	0.0119203668041973	0.818535899685721	-2.82512037495942	DOWN
C7orf25	-0.590646807151058	7.80258673028207	-2.94561581507582	0.0119346254969186	0.818535899685721	-2.82587225134142	DOWN
PDPN	1.23292497096737	7.48759813227471	2.94031341439601	0.0120541650161372	0.820924026717968	-2.83214160500441	UP
PSD4	-0.869009209721531	7.84844720706457	-2.93836191133089	0.0120984595641197	0.820924026717968	-2.83444934968658	DOWN
MCOLN2	-1.1135920705484	7.31053417735004	-2.93645287959944	0.0121419466673809	0.820924026717968	-2.83670705686188	DOWN
DHX9	-0.906931733109499	9.01243961918879	-2.93471264008643	0.0121817240996248	0.820924026717968	-2.83876530265606	DOWN
BACE1	-0.82996688377605	9.27417454642428	-2.93330316586373	0.0122140359945503	0.820924026717968	-2.84043245118392	DOWN
NT5C3A	-0.66278512290101	9.98330444921415	-2.91794924521355	0.0125715858439215	0.827737651805224	-2.85859960752299	DOWN
RASGEF1A	1.16161657622461	9.2259864824093	2.91670384338682	0.0126010395729449	0.827737651805224	-2.86007369326745	UP
BTF3L4	-0.774200731374423	10.7536491766489	-2.9068883218209	0.012835587188938	0.827737651805224	-2.87169407176428	DOWN
C11orf88	0.770621621542287	4.73419066259895	2.90560409723137	0.0128665933569243	0.827737651805224	-2.87321476022683	UP
LIF	1.32475078699138	7.77276077967644	2.90273672979069	0.0129360912733741	0.827737651805224	-2.87661036000505	UP
EPHA2	1.32603643387963	8.19920756423884	2.90131022193452	0.0129708049425451	0.827737651805224	-2.8782997972845	UP
TSPAN3	-1.02125115966382	12.206342966059	-2.90015316513889	0.012999029476365	0.827737651805224	-2.87967018460525	DOWN
PPIL6	0.603156507016653	6.68158830314772	2.89988667135259	0.0130055387916231	0.827737651805224	-2.87998582103827	UP
CAV2	1.15263067052389	9.17581421505044	2.89934658769505	0.0130187406699499	0.827737651805224	-2.88062550801333	UP
PRIM2	-1.39590109968468	6.60688565416017	-2.89866558124666	0.0130354062386266	0.827737651805224	-2.88143212509108	DOWN
RPL7L1	-0.609425573388181	11.4893958841917	-2.89733527175489	0.0130680226128748	0.827737651805224	-2.8830078660457	DOWN
CDCA8	-1.15146694847596	8.25449452074958	-2.89729634964859	0.0130689781186798	0.827737651805224	-2.88305397011813	DOWN
POLD3	-0.950557172075216	8.38755447283305	-2.89417557501952	0.0131458165671476	0.827737651805224	-2.88675080596573	DOWN
CCDC64B	0.607789337856052	7.34086220716532	2.8928172644157	0.0131794001525596	0.827737651805224	-2.88835997540691	UP
KIAA0232	-0.730910562374101	9.81835072223197	-2.89168274750734	0.0132075157557982	0.827737651805224	-2.88970407958539	DOWN
UBA6	-0.679920067601884	9.01212189845675	-2.89002422646117	0.0132487243084374	0.827737651805224	-2.89166908794661	DOWN
MGMT	0.852542848889881	8.7152480780894	2.88737836623197	0.0133147289614151	0.827737651805224	-2.89480412808636	UP
IP6K3	-1.17603441848043	5.89048971408429	-2.88284975515065	0.0134284589109049	0.827737651805224	-2.90017067758482	DOWN
ATPIF1	0.782060551128803	10.7768105355317	2.88266773818805	0.0134330500985191	0.827737651805224	-2.90038639090355	UP
DCHS1	0.806363986581951	7.91193532996773	2.87564864931622	0.0136112911956577	0.827737651805224	-2.90870591176522	UP
GAL	-1.31388156907548	5.9680393155702	-2.87242824632267	0.0136938518127151	0.827737651805224	-2.91252360597262	DOWN
LOC101927609	-0.875912794676347	5.87128340645574	-2.86959038510942	0.0137670164600137	0.827737651805224	-2.91588813684239	DOWN
PSRC1	-1.28551988377895	8.05168093884338	-2.86949420976771	0.0137695027888226	0.827737651805224	-2.91600216640123	DOWN
MCM6	-1.0733931722566	10.6527542972112	-2.86786516479867	0.0138116845674028	0.827737651805224	-2.91793368389242	DOWN
BASP1	1.22656761423562	9.55721109541627	2.8662502576968	0.0138536266028442	0.827737651805224	-2.91984853627167	UP
TBC1D14	-0.676196670550638	9.63815432616557	-2.86421368574882	0.0139066999364563	0.827737651805224	-2.92226350909859	DOWN
UTP3	-0.712151129115538	9.08733686165064	-2.86291936277035	0.0139405347709531	0.827737651805224	-2.92379840002544	DOWN
AMIGO1	-0.834328492874875	6.69901669734174	-2.85841540778856	0.0140589090599041	0.827737651805224	-2.92913994986818	DOWN
PRPF38A	-0.906031337211635	9.41807675061881	-2.85838241128097	0.0140597799460466	0.827737651805224	-2.92917908537261	DOWN
IMP3	-1.05041410341135	9.34846513298643	-2.85786871233174	0.014073345038069	0.827737651805224	-2.92978836293517	DOWN
MGME1	-0.723551398983357	9.65731866365476	-2.85777907037856	0.0140757135134021	0.827737651805224	-2.92989468459024	DOWN
ACER3	-1.0647596295835	8.67566000359163	-2.85528728839371	0.0141417083190478	0.827737651805224	-2.93285022630227	DOWN
ITGA7	-0.812724942910024	8.23398824003258	-2.85374712541114	0.0141826525899463	0.827737651805224	-2.93467714621965	DOWN
SAE1	-0.807847932807013	9.25343497653776	-2.85365845791366	0.0141850133289361	0.827737651805224	-2.93478232487475	DOWN
E2F7	-0.95748647427945	6.42379698197919	-2.85087729113986	0.0142592586088496	0.827737651805224	-2.93808152184816	DOWN
DTYMK	-0.647696095429074	9.37120674433384	-2.84921792751034	0.0143037395917603	0.827737651805224	-2.94005009004747	DOWN
CHODL	-1.57209865113085	8.1026092785328	-2.84791517347712	0.0143387574772055	0.827737651805224	-2.94159566327149	DOWN
CSPG5	-1.13909470357431	7.06209439836577	-2.84587493144928	0.0143937694912386	0.827737651805224	-2.94401629796241	DOWN
SPEF1	0.657263424600696	6.66808558742487	2.84433776012489	0.0144353548637773	0.827737651805224	-2.94584015779817	UP
ZNF304	-0.780974405541356	7.08055643267888	-2.84320858146706	0.0144659784458036	0.827737651805224	-2.9471799819693	DOWN
CBX5	-0.866703457370921	10.0126582205867	-2.84315530817714	0.0144674248161164	0.827737651805224	-2.94724319428556	DOWN
FSTL1	0.948688174485444	11.1177474927414	2.83679853929801	0.0146410420391765	0.827737651805224	-2.95478657757583	UP
GPRC5C	1.45654702730144	8.72439567475194	2.83307181107145	0.0147437835836539	0.827737651805224	-2.95920956103072	UP
LINC00938	-1.17741778325893	8.72023849643132	-2.83085830485774	0.0148051444851872	0.827737651805224	-2.96183681169073	DOWN
FBXO45	-1.0250747793603	9.28708057310808	-2.82871386631884	0.0148648315097761	0.827737651805224	-2.96438222475446	DOWN
LRRC46	0.587689574733703	6.5494530100558	2.82863465898158	0.0148670406690491	0.827737651805224	-2.9644762451669	UP
SLC4A11	2.24879144854137	8.4654986427414	2.82834927568174	0.0148750029409542	0.827737651805224	-2.96481500137415	UP
C6orf62	-0.755588199383581	11.222240905827	-2.82372830576065	0.0150045174959204	0.827737651805224	-2.97030052425659	DOWN
LOC100507217	-0.946968467120705	11.0121905425428	-2.82169187959996	0.0150619467700235	0.827737651805224	-2.97271814687077	DOWN
MAFF	1.27758028829317	9.9809892817383	2.82096464659513	0.0150825080651655	0.827737651805224	-2.97358153819081	UP
HDGFRP3	-1.04092944318808	9.22164244397338	-2.81768275724972	0.0151756435104027	0.827737651805224	-2.97747807164553	DOWN
LOXL2	0.983420957525313	9.10766780095646	2.80908851901808	0.0154222364099653	0.827737651805224	-2.98768324428375	UP
PPIE	-0.856222437472921	9.44240909444266	-2.80883168193335	0.0154296663673924	0.827737651805224	-2.98798825348779	DOWN
LOC100288860	-0.607199987030512	6.32954382444732	-2.80591541156297	0.0155142785250332	0.827737651805224	-2.99145161378527	DOWN
FZD1	1.16631106463499	8.3075562342302	2.80130463191497	0.0156489904554094	0.827737651805224	-2.99692780152897	UP
STPG1	0.69785685968519	7.06534975699068	2.79979043932182	0.015693481573653	0.827737651805224	-2.99872630841229	UP
CPPED1	0.863012909574584	8.50453099945301	2.79960667575818	0.0156988895375087	0.827737651805224	-2.99894458027138	UP
TSPAN12	0.891375644860537	8.67898074146982	2.79262564523953	0.0159057013721335	0.827737651805224	-3.0072371308915	UP
SH3GL3	-1.33206561663735	7.52477713548038	-2.7904735482155	0.0159699972736424	0.827737651805224	-3.009793761123	DOWN
BMP4	0.626529095685297	7.05921162885412	2.78983915443144	0.0159889992599993	0.827737651805224	-3.0105474221878	UP
STARD7	-0.77578200104767	10.880754069812	-2.78918278550836	0.0160086829422788	0.827737651805224	-3.01132719888065	DOWN
G3BP2	-0.60874836942979	10.69794251991	-2.78913373317406	0.0160101549199108	0.827737651805224	-3.01138547420278	DOWN
PDLIM5	0.742922198835107	10.4628291489751	2.78900052771429	0.0160141528641419	0.827737651805224	-3.01154372566864	UP
ANXA2	0.715183993641238	13.323097610179	2.78892418574819	0.0160164445874137	0.827737651805224	-3.01163442203212	UP
EMID1	-1.14981704509407	9.52552751009129	-2.78766127705177	0.0160544030443246	0.827737651805224	-3.01313481040672	DOWN
KIAA1147	-0.637040996309288	9.57656086893305	-2.78753136943226	0.0160583126257934	0.827737651805224	-3.013289148008	DOWN
TMC6	0.845755794932098	8.38471094997783	2.78655219787671	0.0160878111100225	0.827737651805224	-3.01445247060641	UP
RMI2	-1.09763470975201	8.51748416758644	-2.780051936418	0.0162849971143667	0.827737651805224	-3.02217572180879	DOWN
SULF2	1.53988912071681	9.71268250810335	2.77944407154621	0.0163035581355349	0.827737651805224	-3.02289799619468	UP
PELI2	-1.39304711912687	8.40451039356575	-2.77881233022832	0.0163228703195857	0.827737651805224	-3.02364864851392	DOWN
RTP4	-1.1647402445092	9.58374192443747	-2.77640419215893	0.0163966935764281	0.827737651805224	-3.02651013390841	DOWN
DAPL1	-1.61726434525701	10.2856177272182	-2.77511170989153	0.0164364511977724	0.827737651805224	-3.02804597909961	DOWN
ABCA11P	-0.692603124571039	7.35997845944012	-2.76386396164451	0.0167864742126995	0.827737651805224	-3.04141282803512	DOWN
ZMPSTE24	-0.696677217403563	10.4984981551199	-2.75946779015121	0.0169252673097902	0.827737651805224	-3.04663781588559	DOWN
CXorf24	-0.69109093400803	5.84117984563382	-2.75896710131697	0.0169411462439458	0.827737651805224	-3.0472329191196	DOWN
LRRC10B	0.95031474153437	6.88175936946555	2.7588651423598	0.0169443815856807	0.827737651805224	-3.0473541048378	UP
PDLIM1	1.21736102482162	11.1979920228684	2.75774174154231	0.0169800694283603	0.827737651805224	-3.048689359562	UP
PDE7B	0.85555094974059	7.18798727163303	2.75257076986448	0.0171452958398077	0.827737651805224	-3.05483572150902	UP
RAB28	-0.610778416576871	9.29018843502494	-2.7508296146037	0.0172012858101255	0.827737651805224	-3.05690539078965	DOWN
PARP12	-0.80922040508735	9.75204802388	-2.74763884736227	0.0173043581048262	0.827737651805224	-3.06069828208532	DOWN
ACP1	-0.91365270830781	10.9541740949236	-2.74763483845084	0.0173044879874189	0.827737651805224	-3.06070304759306	DOWN
ODF3B	0.96212889421772	7.83939328055096	2.74563124416583	0.0173695215699392	0.827737651805224	-3.06308480236273	UP
ZNF185	0.741923428541034	9.53256656651796	2.74531894759592	0.0173796798761183	0.827737651805224	-3.06345604653188	UP
NOP14	-0.72643158194699	8.52697762647503	-2.74438970498691	0.0174099406377967	0.827737651805224	-3.06456069541948	DOWN
LAP3	-0.847541946371065	11.3591583076338	-2.742988082514	0.0174556825292813	0.827737651805224	-3.06622691109306	DOWN
UVRAG	-1.23823649099663	9.17313793803	-2.73853042112101	0.0176019454597044	0.827737651805224	-3.07152622112754	DOWN
RP11-665C16.8	-1.32936561435906	4.7977699865326	-2.73609056550885	0.0176825107526144	0.827737651805224	-3.07442683452271	DOWN
MRPL13	-0.738428239380614	10.2133362451985	-2.73540173030559	0.0177053220183904	0.827737651805224	-3.075245764652	DOWN
C10orf54	0.709184950601033	8.21628770164822	2.73312761343228	0.0177808366669858	0.827737651805224	-3.07794940904712	UP
EML6	-0.670125489224688	6.09522781175704	-2.73286470102659	0.0177895873704822	0.827737651805224	-3.07826198263165	DOWN
AVPI1	0.945140090350071	8.74144161408962	2.73095527447322	0.0178532673625559	0.827737651805224	-3.08053209729979	UP
FKBP5	-1.4585771385084	9.79755579112104	-2.72783643991051	0.017957763784652	0.827737651805224	-3.08424014447893	DOWN
C1orf194	0.979007726594444	6.49700029337043	2.72776908574128	0.0179600271026646	0.827737651805224	-3.08432022415284	UP
KDELR3	0.876885315478955	9.60682229398343	2.72592606806521	0.0180220673781884	0.827737651805224	-3.0865114650313	UP
SDAD1	-0.71554479851574	8.79744388784041	-2.72591451371854	0.018022456988094	0.827737651805224	-3.08652520256253	DOWN
ZNF285	-0.829563164369273	7.02729976202876	-2.72190371974654	0.0181582013790982	0.827737651805224	-3.09129389315175	DOWN
GRHL3	0.912696931108754	5.73884914110942	2.72151651091791	0.0181713594288324	0.827737651805224	-3.09175427668891	UP
SOS2	-0.70872570446476	9.33150760066493	-2.72084127857817	0.018194327450676	0.827737651805224	-3.09255711683879	DOWN
USP1	-0.999920508771524	11.2658676943332	-2.7166396164352	0.018337889221131	0.827737651805224	-3.09755288946914	DOWN
TGM2	1.0946294701676	9.17860401129853	2.71326678685522	0.0184539361762354	0.827737651805224	-3.10156325465978	UP
CBX4	0.868265509276418	9.99150424997302	2.71125129326179	0.0185236260237919	0.827737651805224	-3.10395974634622	UP
ZNF468	-0.759806759980495	8.16510469629988	-2.70924931747085	0.0185931042866825	0.827737651805224	-3.10634018303819	DOWN
LOC100506127	-1.12927341985686	6.64404815381378	-2.70899092998637	0.0186020902078804	0.827737651805224	-3.1066474182717	DOWN
CRNN	0.637218769733462	5.91516635095078	2.7083065151301	0.0186259126598381	0.827737651805224	-3.10746122196556	UP
AC141928.1	-0.741545595790622	6.45693567458147	-2.70760854719543	0.0186502377020611	0.827737651805224	-3.10829114280856	DOWN
C8orf33	-1.23867655591251	9.35504241492457	-2.70647842388714	0.01868969003948	0.827737651805224	-3.10963492306292	DOWN
PPP1R3E	-0.876929395770672	8.54487404296916	-2.70516368160145	0.0187356904872661	0.827737651805224	-3.11119823118496	DOWN
RCC1	0.721655030064657	8.83881666725873	2.70077315293669	0.0188901138044807	0.827737651805224	-3.11641887190259	UP
GBGT1	0.619841034916431	6.94918275826829	2.69991430428115	0.0189204669026514	0.827737651805224	-3.11744010751463	UP
LOC93622	-1.05622348422134	8.69343563582215	-2.6955415102301	0.0190757521802932	0.827737651805224	-3.12263970776873	DOWN
STRBP	-0.751642789723899	8.92050206738877	-2.69486311533179	0.0190999549014782	0.827737651805224	-3.12344637545679	DOWN
PTPLAD1	-0.78169724947869	11.4763201418172	-2.69478552216752	0.019102725069187	0.827737651805224	-3.12353864017724	DOWN
GPR89A	-0.61663594274115	9.63474083297431	-2.69101036332099	0.0192379798041366	0.827737651805224	-3.1280276215683	DOWN
RNF169	-0.915545975814625	9.02136726386245	-2.69098413238608	0.0192389228727618	0.827737651805224	-3.12805881236756	DOWN
TRIM32	-0.707652451606966	8.30512943533997	-2.69008251336852	0.0192713659406424	0.827737651805224	-3.12913091355235	DOWN
SLC35E3	-0.79912082456679	8.79294093024717	-2.68879540357734	0.0193177731579661	0.827737651805224	-3.1306613954191	DOWN
ZSCAN16	-1.27505392460891	7.79153469475985	-2.68521331023383	0.019447504499137	0.827737651805224	-3.13492079948236	DOWN
HNF1B	0.811941245514537	7.91311789279704	2.68402705208333	0.0194906547595436	0.827737651805224	-3.13633135476567	UP
MACC1	1.91784423802861	7.82867635504018	2.68387506806128	0.0194961899725923	0.827737651805224	-3.13651207569557	UP
PRR3	-0.861038438513597	7.59979585666672	-2.68321849170031	0.0195201200033148	0.827737651805224	-3.13729279606007	DOWN
RMI1	-1.07353664559481	8.07721010952762	-2.6830235784174	0.0195272294871258	0.827737651805224	-3.13752456296552	DOWN
POLR2B	-0.624025562416078	11.5015481822007	-2.6826238919962	0.0195418160343211	0.827737651805224	-3.13799982067897	DOWN
SLCO4C1	-0.707883016793465	4.49573511194698	-2.67996972724318	0.0196389510383886	0.827737651805224	-3.14115581682396	DOWN
DNAH7	0.828357035777048	6.66067253027825	2.67838208838151	0.0196972802118799	0.827737651805224	-3.1430436272254	UP
KIAA0485	-1.21146881993043	9.20686445743763	-2.67696385362452	0.019749529102434	0.827737651805224	-3.14472999840321	DOWN
N4BP2	-0.688263087778862	8.1723414209294	-2.67269190932595	0.0199077328979411	0.827737651805224	-3.14980956905583	DOWN
SYK	-1.11966449658521	8.83810769940136	-2.6718406002232	0.0199394076460113	0.827737651805224	-3.15082181249321	DOWN
EDN1	1.28333848883713	8.11181650180081	2.67048975123287	0.0199897701787794	0.827737651805224	-3.1524280238454	UP
MRPS11	-0.769534568957379	9.244552519608	-2.66651493946444	0.0201386834289059	0.827737651805224	-3.15715417524076	DOWN
SLC16A1	-1.46678903366531	8.9333756555354	-2.66620018732151	0.0201505216887108	0.827737651805224	-3.15752841982994	DOWN
MRPS10	-0.615635209753657	9.65702146207858	-2.66391006197422	0.0202368618549179	0.827737651805224	-3.1602513924759	DOWN
MFHAS1	0.765394209977575	8.94584191170066	2.66125976495287	0.0203372330969279	0.827737651805224	-3.16340257005621	UP
AK025117	-0.670159057408432	6.14140371983556	-2.65915777584789	0.0204171853933249	0.827737651805224	-3.16590178056029	DOWN
IFI44	-1.0482267086786	10.2141513806928	-2.65839107784182	0.020446424410869	0.827737651805224	-3.1668133565819	DOWN
KRTAP2-3	1.46465787721324	5.09949237075631	2.65748646428602	0.0204809757256972	0.827737651805224	-3.1678889034417	UP
NID2	1.6097866642129	8.50357888890551	2.65742365071199	0.0204833769830718	0.827737651805224	-3.1679635858625	UP
MTHFD2L	-0.90595708792464	8.05399190155819	-2.65623273774181	0.0205289557551891	0.827737651805224	-3.16937952016149	DOWN
POLE3	-1.146705605673	8.98745246613424	-2.65518326700474	0.0205692034964561	0.827737651805224	-3.17062727743793	DOWN
ZNF736	-0.67090022862224	7.87628788903283	-2.65274474406254	0.0206630204955055	0.827737651805224	-3.17352649799139	DOWN
HSD11B2	-0.733133543647365	6.2271846511239	-2.65188982534101	0.0206960107052348	0.827737651805224	-3.174542919773	DOWN
TAF8	-0.674320212456769	7.08722952455904	-2.65158153617228	0.0207079198243807	0.827737651805224	-3.17490944635767	DOWN
KIFC3	0.588147638809799	6.90132461121538	2.65144751375851	0.0207130991611962	0.827737651805224	-3.17506878602629	UP
PRDX1	-0.762035864281389	12.1453051914366	-2.65142767432612	0.0207138659697638	0.827737651805224	-3.17509237317574	DOWN
WDR5	-0.966941408931181	8.14188074187742	-2.65050813434496	0.0207494373543403	0.827737651805224	-3.17618561249378	DOWN
SLMO1	-0.759673141214963	6.49447534139476	-2.64921918610879	0.0207993995020319	0.827737651805224	-3.1777180271352	DOWN
UFSP2	0.678342491312	8.61071333087486	2.6473815794137	0.0208708322649797	0.827737651805224	-3.17990270700334	UP
TMEM260	-0.728182730995053	8.84781333494004	-2.64479674504824	0.0209717181055758	0.827737651805224	-3.1829756868697	DOWN
TAPT1	-0.870957820023367	8.77905713671152	-2.64398942070747	0.021003325529229	0.827737651805224	-3.18393545972456	DOWN
ZSCAN23	-0.713611780786295	5.82624123888789	-2.6437837887183	0.0210113836348759	0.827737651805224	-3.18417992043835	DOWN
NXN	0.614206608647406	11.2906846497395	2.64233075552698	0.0210684099009808	0.827737651805224	-3.18590731111768	UP
DLST	-0.664157593076229	8.36030129068988	-2.63999494881887	0.0211603991455624	0.827737651805224	-3.18868410753984	DOWN
SMC1A	-0.681196231640177	10.5477668788572	-2.63928001932009	0.0211886330608059	0.827737651805224	-3.1895339996546	DOWN
ZMAT1	-1.41451698479995	7.19955625969392	-2.63808297970541	0.0212359888916556	0.827737651805224	-3.19095699958785	DOWN
ACTR3C	-0.939546658203174	6.8026041209345	-2.62932580595147	0.0215855901961282	0.827737651805224	-3.20136666531451	DOWN
PCGF5	-0.778804808662663	9.17679092404522	-2.62901619589853	0.0215980527377409	0.827737651805224	-3.20173467994154	DOWN
BMP2	0.632233306773905	5.32201247651518	2.62769154709169	0.0216514524286052	0.827737651805224	-3.2033091935727	UP
FXN	-0.651680433951893	6.85017149587498	-2.62652468994906	0.0216985980003698	0.827737651805224	-3.20469613021058	DOWN
FSTL3	0.774313688600644	7.93007242535783	2.62502123587127	0.0217594912634568	0.827737651805224	-3.20648311855396	UP
IREB2	-0.857747445525312	9.44456477601547	-2.62408357337281	0.0217975531759161	0.827737651805224	-3.20759759584716	DOWN
ZBTB26	-0.849023181075953	8.38763021673957	-2.62065412760136	0.0219373169962842	0.827737651805224	-3.21167361244882	DOWN
TBCCD1	-0.75134128049451	8.09635275263846	-2.62031972083438	0.0219509921621741	0.827737651805224	-3.21207105638919	DOWN
ZC3H8	-0.697137645633185	8.17285236980364	-2.62026657782536	0.0219531661485279	0.827737651805224	-3.21213421692284	DOWN
LRRC6	1.36303175934531	8.36813554415071	2.61973106242734	0.0219750848712215	0.827737651805224	-3.21277067503027	UP
TMEM185B	-0.586247021390768	8.50028838256678	-2.61949478375375	0.0219847625840355	0.827737651805224	-3.21305148985328	DOWN
PCGF3	-0.79764885390729	8.50668041143784	-2.61943986927703	0.0219870124160959	0.827737651805224	-3.21311675502148	DOWN
CAPN10-AS1	-0.603350396357511	6.36522031306847	-2.61917873148036	0.0219977142414438	0.827737651805224	-3.21342711333017	DOWN
DPP4	1.2472162962584	6.6147051596704	2.61833273035268	0.0220324195972715	0.827737651805224	-3.2144325649136	UP
MAP7D2	-1.0876020385928	6.3146379985059	-2.61771789737414	0.0220576753193016	0.827737651805224	-3.21516327116768	DOWN
PLK2	1.93660794463045	9.10763255232481	2.61698988873646	0.0220876165478836	0.827737651805224	-3.21602847408778	UP
TRIM27	-0.684327268798631	9.68273350064112	-2.61570468464654	0.0221405707490951	0.827737651805224	-3.21755585419534	DOWN
GPATCH4	-0.643450348698099	8.77126166050487	-2.61546391622104	0.0221505048926731	0.827737651805224	-3.21784198831795	DOWN
ENTPD4	0.613377072819471	9.51041095660026	2.61333003662708	0.02223873946919	0.827737651805224	-3.22037788910611	UP
DLL1	1.40021617265396	6.33511338239691	2.61300925179595	0.0222520333469612	0.827737651805224	-3.22075910240387	UP
POLA1	-0.603549787223345	8.0447219455172	-2.61248351067227	0.0222738377415578	0.827737651805224	-3.22138387694731	DOWN
SMC2	-0.970128161561689	7.60142097062249	-2.61184026001253	0.0223005440484498	0.827737651805224	-3.22214828924994	DOWN
PPFIA1	-0.811806865716473	9.88799242114467	-2.61092647863126	0.0223385359100361	0.827737651805224	-3.22323417572743	DOWN
CCL21	0.721065529830814	6.16373705953604	2.61085386006209	0.0223415578461059	0.827737651805224	-3.22332047088408	UP
PSAPL1	0.62993302731401	6.70434537606903	2.60925917171391	0.0224080195753317	0.827737651805224	-3.22521546893465	UP
LRRN4	1.28127927864474	6.5765463584633	2.60397445092232	0.0226296523366174	0.827737651805224	-3.23149504618616	UP
NSUN7	-1.1606325340006	7.19503566142627	-2.60371714744286	0.0226404976518744	0.827737651805224	-3.23180077306795	DOWN
ZNF587B	-1.13281418821569	7.82463736242727	-2.60131787787763	0.0227418709532164	0.827737651805224	-3.23465150857046	DOWN
AP5M1	-0.644820624198861	9.97566971389338	-2.59734272121019	0.0229108032475115	0.827737651805224	-3.23937439272453	DOWN
RBM25	-0.614758889894066	10.497944486548	-2.59502236302923	0.0230099764196536	0.827737651805224	-3.24213104970363	DOWN
BTG2	1.34775061768214	10.1657282309032	2.59040580902162	0.0232085361124705	0.827737651805224	-3.24761529108567	UP
POLR2D	-0.592200221596493	7.51912615326241	-2.59012419400802	0.023220702369755	0.827737651805224	-3.24794981979687	DOWN
FAM46B	1.08475383639027	7.10469021042857	2.58964053354909	0.0232416118457408	0.827737651805224	-3.24852435259531	UP
TRIM38	-0.736603455980077	9.87244759586497	-2.5877466305471	0.0233236652649868	0.827737651805224	-3.25077403634704	DOWN
ARSE	0.66668506874541	6.11964680393404	2.58392781864215	0.0234899746551094	0.827737651805224	-3.2553099652311	UP
LINC00888	-0.83214215978912	7.92312604941699	-2.58388674767822	0.0234917695610724	0.827737651805224	-3.25535874672746	DOWN
HIST1H2AC	-1.61569165904298	10.6354825542822	-2.58327310570686	0.0235186031968347	0.827737651805224	-3.25608758676947	DOWN
CALD1	0.792548845175823	12.3082217959098	2.58151781795411	0.0235955242216672	0.827737651805224	-3.2581723385474	UP
MIR34A	0.986566141718554	7.35816943321696	2.58089642450262	0.0236228138931912	0.827737651805224	-3.25891034714418	UP
KCNH2	-1.05408171733514	8.61687636352641	-2.57713802774612	0.0237885273619807	0.827737651805224	-3.26337385369686	DOWN
KIF2C	-0.987993780861787	9.13563984584817	-2.57486403990943	0.0238893399899951	0.827737651805224	-3.26607427724269	DOWN
ALG6	-0.641470910730769	8.9912455094702	-2.57285808972684	0.0239786148898427	0.827737651805224	-3.26845627980411	DOWN
IQCD	0.941758637079123	6.13522879360062	2.57161114633242	0.024034273748854	0.827737651805224	-3.26993692866921	UP
WBP4	0.629080452817621	7.34842224294492	2.56967635820491	0.0241208844111675	0.827737651805224	-3.27223425201431	UP
MIR6132	-0.595481466565603	7.8803728402136	-2.56885360758416	0.0241578067652716	0.827737651805224	-3.27321113456425	DOWN
NDC1	-0.686429936640248	10.0054514503528	-2.56727662507766	0.0242287303715213	0.827737651805224	-3.27508348942681	DOWN
LOC101060691	-0.877009740087863	7.76371267954386	-2.56705539751898	0.0242386961061055	0.827737651805224	-3.27534614753739	DOWN
TEAD2	-0.689992332991029	9.00298559078332	-2.56625611893251	0.024274734804336	0.827737651805224	-3.27629509948755	DOWN
SNAPC5	-0.655565203490182	9.82100232942117	-2.5658288918653	0.0242940194347215	0.827737651805224	-3.27680232152458	DOWN
BRPF3	-1.09281577600674	8.14825651233206	-2.56402123918037	0.0243757802667311	0.827737651805224	-3.27894838246009	DOWN
CLGN	-1.45963398937904	8.11482700438685	-2.56333141867294	0.0244070516301224	0.827737651805224	-3.2797673172247	DOWN
SLC39A8	0.876831238229569	8.73054258343178	2.56308963171495	0.0244180216974688	0.827737651805224	-3.28005435620037	UP
SAA1	1.34193717780426	7.78789776501981	2.56284540788864	0.0244291071963832	0.827737651805224	-3.28034428630121	UP
CCDC11	0.683126516676792	6.29874287559623	2.56231475103761	0.024453210977718	0.827737651805224	-3.28097424879642	UP
CXCL10	-1.36251562351851	10.2825561222087	-2.5612118688493	0.0245033807090669	0.827737651805224	-3.28228349345501	DOWN
C1QTNF1	0.58774815908755	7.96028548236032	2.5596777970361	0.0245733316132641	0.827737651805224	-3.28410454546019	UP
ZNF8	-0.67968296673068	7.4739255996739	-2.55941445006534	0.0245853592744031	0.827737651805224	-3.28441714955336	DOWN
LGR6	-1.37053378401024	8.65779727542471	-2.55931706649694	0.0245898084555276	0.827737651805224	-3.28453274745073	DOWN
LRPAP1	-0.72123485835869	9.72387375142923	-2.55852011861008	0.0246262481960951	0.827737651805224	-3.28547874278531	DOWN
SYTL1	1.09705675084997	9.19996389001276	2.55618809065224	0.0247331800178615	0.827737651805224	-3.28824679671684	UP
FAM105A	-0.680130932466789	6.51636693939072	-2.55472895074851	0.0248003162633641	0.827737651805224	-3.28997866682502	DOWN
WASF1	0.66567155776649	8.37613686482911	2.55294471030908	0.0248826514546162	0.827737651805224	-3.29209630767781	UP
LRP5	-1.21423114079218	7.88213868186393	-2.54977738835975	0.0250294649795999	0.827737651805224	-3.29585520920217	DOWN
TIGD1	-1.40291502387986	7.76687991819009	-2.5494546771357	0.025044470648784	0.827737651805224	-3.29623817610595	DOWN
CDK14	1.02163841012934	9.19810266913027	2.54920474661225	0.0250560981133366	0.827737651805224	-3.2965347704741	UP
DSN1	-0.723703862680328	8.05368810152132	-2.54891396292283	0.0250696327835909	0.827737651805224	-3.29687984290579	DOWN
TMEM134	-0.732407062594669	9.14929262010545	-2.54846870920186	0.0250903711072768	0.827737651805224	-3.29740821900892	DOWN
BAMBI	1.71240557769419	7.561517263535	2.54699303068511	0.02515922217726	0.827737651805224	-3.29915933640654	UP
NKD2	0.749678644304287	7.92032487380427	2.54651695340274	0.0251814737656372	0.827737651805224	-3.2997242585487	UP
HUNK	-1.08113905352875	8.12212673560745	-2.5444378352981	0.025278874890197	0.827737651805224	-3.30219128579523	DOWN
ROBO2	0.895504919831624	5.61395873538867	2.54157333314523	0.0254136688562803	0.827737651805224	-3.30558997836282	UP
ZHX1	-0.683725965081118	9.12060705785284	-2.53871091247682	0.0255490621318698	0.827737651805224	-3.30898590542253	DOWN
ZNF256	-0.967437802043435	6.64915237156902	-2.53690040437267	0.0256350610342081	0.827737651805224	-3.311133705953	DOWN
LINC00263	-0.721822306808912	8.43248930166166	-2.53570414064926	0.0256920375505426	0.827737651805224	-3.31255276318102	DOWN
CEP192	-0.590095502266919	7.97472848822335	-2.5356401494486	0.0256950888318189	0.827737651805224	-3.31262867066298	DOWN
WIPI1	0.802572072687466	8.52455546520399	2.53522753811765	0.0257147717558504	0.827737651805224	-3.31311811374251	UP
BTN3A2	-0.630331086716778	11.318194074312	-2.53475789424095	0.0257371931339783	0.827737651805224	-3.31367520149904	DOWN
ENTPD7	0.851265745243161	7.31836064525137	2.53435266345521	0.0257565546041243	0.827737651805224	-3.31415587626327	UP
HIC1	0.899319979215218	6.71543023657397	2.53419894207922	0.0257639029368948	0.827737651805224	-3.31433821513925	UP
CYP4X1	-2.1784873360448	8.5202828612553	-2.53225334753715	0.0258570841317532	0.827737651805224	-3.31664593290399	DOWN
PHF19	-0.635786734810153	7.89753205796306	-2.53204383202297	0.025867138037506	0.827737651805224	-3.31689443577868	DOWN
PSD3	0.812318144199378	7.67291263100431	2.53022075123945	0.0259547815119564	0.827737651805224	-3.31905668999109	UP
PPAP2B	-0.896964017164334	10.0514278717924	-2.52864670325683	0.0260306846717286	0.827737651805224	-3.3209234760954	DOWN
KLHL24	-1.26896865614198	9.88493170565831	-2.5285084604925	0.0260373612440034	0.827737651805224	-3.32108742430763	DOWN
CLIP2	1.18585325914999	7.62458534700358	2.5284730294544	0.0260390726888659	0.827737651805224	-3.32112944342241	UP
PCOLCE2	-1.0593211618697	5.89072163432456	-2.52672090121708	0.0261238430089064	0.827737651805224	-3.3232073018255	DOWN
MCM4	-0.879752709096049	8.63422881770737	-2.52638472129574	0.0261401384355189	0.827737651805224	-3.32360596545731	DOWN
LOC100506282	-0.736318608865518	6.36055631470341	-2.52636854859895	0.0261409226125259	0.827737651805224	-3.3236251439607	DOWN
EZR	0.943488558742652	11.0428752931621	2.52383986421981	0.0262638139000603	0.827737651805224	-3.32662367228726	UP
TAF2	-0.73536874092828	9.88382719603487	-2.52380261771002	0.0262656282215211	0.827737651805224	-3.32666783747837	DOWN
MIS18A	-0.971706661661477	8.44193050186453	-2.5235783879909	0.0262765532853301	0.827737651805224	-3.326933717531	DOWN
ATP2B2	0.799654267717932	6.91562262939874	2.52265785448936	0.0263214503203889	0.827737651805224	-3.32802521726316	UP
PGAP1	-0.843046033258276	6.88787264461158	-2.52111892417336	0.0263966745587712	0.827737651805224	-3.32984988805154	DOWN
C1orf216	-0.751504527302066	8.61967367552468	-2.52039964099458	0.0264319052044992	0.827737651805224	-3.33070269041459	DOWN
RP11-134G8.8	0.788310914897268	6.83041628876207	2.52021343926975	0.026441032833478	0.827737651805224	-3.33092345291771	UP
HYLS1	-0.697557851898106	8.14474354467471	-2.51988674456637	0.0264570548310349	0.827737651805224	-3.33131078172253	DOWN
VASH2	-0.607307925080198	5.76094898182577	-2.51934472224977	0.0264836578523994	0.827737651805224	-3.33195339284346	DOWN
SETMAR	0.77525003958479	7.37102090252616	2.51860240144595	0.02652013382813	0.827737651805224	-3.33283345401707	UP
GPR125	-0.789145612103408	9.75111536199457	-2.51588450037093	0.0266541015451146	0.827737651805224	-3.33605547336797	DOWN
ND6	-0.700103539194249	8.32027230337838	-2.51362706095561	0.026765871304389	0.827737651805224	-3.3387313846707	DOWN
MTL5	-1.01409308843519	7.14499246729162	-2.51352668917251	0.0267708514218893	0.827737651805224	-3.33885035772999	DOWN
S1PR3	-1.22361860858321	8.47583450514444	-2.51341252604415	0.02677651691239	0.827737651805224	-3.33898567746796	DOWN
RNASEH1	-0.591645620833736	9.28298768745431	-2.51326935202597	0.0267836237480264	0.827737651805224	-3.33915538356941	DOWN
OSBPL3	1.08520023510763	8.49845086164003	2.51254642686885	0.0268195360569663	0.827737651805224	-3.34001226294262	UP
CIART	-1.03420313001882	7.18499160141604	-2.51121547240863	0.0268857751675717	0.828007263491829	-3.34158977660454	DOWN
ACAP2	-0.780428713335787	10.1578133335517	-2.50859413015204	0.0270166984342433	0.828007263491829	-3.34469649417371	DOWN
TMEM200C	0.816591690696134	5.51645096895727	2.50748666453557	0.02707219639854	0.828007263491829	-3.34600892949109	UP
MCCC1	-0.898415427636701	9.51215457766051	-2.50678170161829	0.0271075814346097	0.828007263491829	-3.34684433826168	DOWN
ADAMTS9	1.07122622962636	8.16248441572936	2.50593358630765	0.0271502112758084	0.828007263491829	-3.34784935854647	UP
PRSS16	-1.11561247839876	7.99196068178034	-2.50511314557633	0.0271915118794957	0.828007263491829	-3.34882155332758	DOWN
MINOS1-NBL1	1.02001011125798	10.0895833197462	2.50456428449	0.0272191752623801	0.828007263491829	-3.34947191823118	UP
FKTN	-0.699063948797853	7.8940236032245	-2.49760730306925	0.0275721883584902	0.828007263491829	-3.35771428459523	DOWN
DNAI1	0.623144285476359	6.61309088969493	2.4974834255771	0.0275785141866984	0.828007263491829	-3.35786102935965	UP
FAM120C	-0.621282598515886	7.64705840980757	-2.49580645194502	0.0276642875633718	0.828007263491829	-3.35984749341719	DOWN
PSMD5-AS1	-0.887731959640082	8.23201810774423	-2.49545033107522	0.0276825355522913	0.828007263491829	-3.36026932012098	DOWN
STK38L	-1.33582042434584	9.60925467175883	-2.49483429782898	0.0277141292279815	0.828007263491829	-3.36099899975632	DOWN
KCNJ8	-0.908134073479696	6.91119014824811	-2.49461562516622	0.0277253523934985	0.828007263491829	-3.36125800895865	DOWN
AADACP1	-1.06574307647404	5.45661786664877	-2.49400634336164	0.0277566464125466	0.828007263491829	-3.36197966720097	DOWN
ALOX12P2	-0.95493844481732	7.04984251412785	-2.49315327133401	0.02780051947633	0.828007263491829	-3.3629900503083	DOWN
CHEK1	-0.916937689242092	7.38798213807651	-2.49147369615199	0.0278870954394022	0.828007263491829	-3.36497924454657	DOWN
RCHY1	-0.677233765692083	9.29409242867328	-2.48996634863464	0.0279650158278836	0.828007263491829	-3.36676434412182	DOWN
TMEM97	-0.921015024430275	9.06022671353396	-2.4865213521923	0.0281438922878958	0.828007263491829	-3.37084371057927	DOWN
CDKAL1	-0.951687045485714	7.32366937086351	-2.48564632342064	0.0281895028973388	0.828007263491829	-3.37187977440546	DOWN
ZNF814	-1.04883213629509	6.36464965416254	-2.48505717703934	0.0282202522465695	0.828007263491829	-3.37257732192228	DOWN
S100A1	1.18444602282905	9.66960952339648	2.47890151774574	0.0285434814621289	0.828007263491829	-3.37986453871741	UP
FLJ31306	-0.897856242717186	8.75038306923946	-2.47848152772299	0.0285656648263122	0.828007263491829	-3.38036166123829	DOWN
ZNF229	-0.720233972415605	5.79361751488518	-2.47789774169435	0.0285965273883302	0.828007263491829	-3.38105264601624	DOWN
MOB1B	-0.639738748333615	9.2966710272379	-2.47485955281006	0.0287576661278769	0.828007263491829	-3.38464843649319	DOWN
PIK3CB	0.624636506976289	9.49269470405506	2.47350425165666	0.0288298310526677	0.828007263491829	-3.3862523183905	UP
GNG11	1.12849353312862	9.01961477825842	2.46985580449734	0.0290249686124936	0.828007263491829	-3.39056944681091	UP
LOC646903	-0.589665135454041	5.87929069929296	-2.46979046318529	0.0290284750068501	0.828007263491829	-3.39064675715028	DOWN
PHOSPHO2	-1.31435936051447	8.18675483975174	-2.46962642123513	0.0290372797524585	0.828007263491829	-3.39084084678446	DOWN
WDR61	-0.647432371449517	10.6076799574818	-2.46747245186374	0.0291531310117561	0.828007263491829	-3.3933892227241	DOWN
CYP4F11	1.14572437845104	5.96771033627018	2.4655997217079	0.0292542186146866	0.828007263491829	-3.39560465341686	UP
ARHGAP11B	-0.872875242658298	5.94620473792155	-2.46517164790216	0.0292773729975039	0.828007263491829	-3.39611103513278	DOWN
LOC101928409	0.607840330496926	6.30699106004218	2.4633534659244	0.0293759153267023	0.828007263491829	-3.39826170383377	UP
SEH1L	-0.712208686695428	9.91508873344946	-2.46294415401999	0.0293981434619318	0.828007263491829	-3.39874583990416	DOWN
BLOC1S1-RDH5	-0.738397677643637	7.81980834089034	-2.46052588072034	0.0295298023187145	0.828007263491829	-3.40160599051145	DOWN
LOC389831	-1.15961583507057	5.63699656401496	-2.45915156628371	0.0296048781170981	0.828007263491829	-3.40323127629924	DOWN
HIST3H2A	-1.24717671360087	9.54527849732564	-2.45874690524776	0.0296270189647371	0.828007263491829	-3.40370981402479	DOWN
DHCR7	-1.06522462739458	8.5104983580323	-2.45822881821303	0.0296553892028981	0.828007263491829	-3.40432247146223	DOWN
SMEK2	-0.590635973794948	10.2273749102223	-2.45804220019072	0.0296656147548095	0.828007263491829	-3.40454315049237	DOWN
MBOAT1	-0.977043417789222	9.37054392220031	-2.45493063711581	0.0298366121491595	0.828007263491829	-3.40822232825223	DOWN
SRPK1	-0.629082557353211	10.2533772666072	-2.45327128221744	0.0299281913356137	0.828007263491829	-3.41018415184283	DOWN
LMNB1	-1.02328807512523	8.17751830168531	-2.45196263487195	0.0300006063757089	0.828007263491829	-3.41173122540154	DOWN
FEN1	-0.673967976649067	9.42374851761489	-2.45091226236583	0.030058851865052	0.828007263491829	-3.41297289434857	DOWN
ZBTB7C	-1.0189557750405	9.22150309544085	-2.44908747472916	0.0301602999277343	0.828007263491829	-3.41512985927549	DOWN
TAF11	-0.630116853321665	9.3516600328163	-2.44877932595998	0.0301774638583688	0.828007263491829	-3.41549408242378	DOWN
HOXB4	0.76759089941096	8.69317405936817	2.4463460234518	0.0303133305445378	0.828007263491829	-3.41836997464734	UP
C11orf30	-0.862722056936542	8.70993892989337	-2.44608869024968	0.0303277335391851	0.828007263491829	-3.41867409266668	DOWN
BAG2	-1.25636250440284	7.92459660939852	-2.44541897979434	0.0303652483269962	0.828007263491829	-3.41946554171207	DOWN
UGT2B28	-0.97591207633501	7.80372316808982	-2.4442073096583	0.0304332355328618	0.828007263491829	-3.42089739661684	DOWN
FLJ45482	-0.813994600141922	7.13287626273115	-2.44396973489584	0.0304465831337806	0.828007263491829	-3.42117813285257	DOWN
PIGW	-0.692089927376306	7.36428139848371	-2.44339172106919	0.0304790811151843	0.828007263491829	-3.42186114293819	DOWN
SNORD114-3	0.589601584449475	4.72572454096083	2.441490449505	0.0305862134684232	0.828007263491829	-3.42410763413224	UP
GUF1	-0.802046603627065	7.69246869797505	-2.44049377247909	0.0306425189329921	0.828007263491829	-3.42528519059369	DOWN
ANP32B	-0.678446247611079	12.2391942402608	-2.4394412637181	0.0307020869954126	0.828007263491829	-3.42652864350889	DOWN
C6orf136	-0.634897974413185	9.3438117201628	-2.43645879545368	0.0308714905290358	0.828007263491829	-3.43005180467134	DOWN
MCOLN3	-1.51715722740292	8.14440430670393	-2.43580406653639	0.0309087994042608	0.828007263491829	-3.43082515378443	DOWN
PGBD1	-0.964324041890555	5.87912205237465	-2.43504163873037	0.0309523001278698	0.828007263491829	-3.43172567943508	DOWN
IPO9	-0.600139240582442	10.2618407565943	-2.43196487260991	0.0311284468634984	0.828007263491829	-3.43535935616973	DOWN
EBF4	0.65932907152613	7.19491458129116	2.42995428576946	0.0312440755797395	0.828007263491829	-3.4377335368188	UP
TOMM34	-0.641103481028795	9.29628827862972	-2.4270349312048	0.0314127043048739	0.828007263491829	-3.4411803528147	DOWN
DHX33	-0.676161384919139	9.24892082032462	-2.42679453114581	0.031426629371493	0.828007263491829	-3.44146416255724	DOWN
PRKCI	-0.976566239177268	12.239793628143	-2.42669521662944	0.0314323838559714	0.828007263491829	-3.44158140943892	DOWN
CDC7	-1.01336183472616	8.22205542888319	-2.42618214461561	0.0314621284562065	0.828007263491829	-3.44218711196566	DOWN
RIIAD1	0.641930439188378	6.72012474230397	2.4248449984138	0.0315397749901604	0.828007263491829	-3.44376558513111	UP
PRPF39	-0.825321224635315	8.19081678833725	-2.42431263716855	0.0315707399242611	0.828007263491829	-3.44439399308771	DOWN
GGT6	-0.987313152169691	7.9315170535739	-2.42171889931786	0.0317220245944089	0.828007263491829	-3.44745541026507	DOWN
THEMIS2	1.133383550591	8.55660167521553	2.42022480341799	0.0318094871352931	0.828007263491829	-3.44921870063273	UP
NUTF2	-0.818097619032866	9.57060821467217	-2.41937297495963	0.0318594559829267	0.828007263491829	-3.45022393654653	DOWN
ZNF227	-0.994485652803314	7.82290155122443	-2.41652418004988	0.0320271177057327	0.828007263491829	-3.45358541361196	DOWN
ACTR1A	0.592207330248485	8.77068973665204	2.4153535964229	0.032096256581783	0.828007263491829	-3.45496649779595	UP
NCBP1	-1.0079774810451	7.64318600139354	-2.41376742192035	0.0321901709398892	0.828007263491829	-3.45683775396395	DOWN
AGT	0.670356404117829	6.0199506442053	2.41352982199293	0.0322042615264876	0.828007263491829	-3.45711804231752	UP
GPATCH2	0.654101442849091	7.86355413804279	2.41235787552169	0.0322738493100026	0.828007263491829	-3.4585004885983	UP
RRN3P1	-0.687097211022939	8.30305124699194	-2.41210896409804	0.0322886477751294	0.828007263491829	-3.45879409591212	DOWN
KCNE3	-0.838989181372476	9.35204294620911	-2.41182017023169	0.0323058255410981	0.828007263491829	-3.45913474168868	DOWN
MCM3	-0.872430442865747	9.8699827251841	-2.41155428151133	0.0323216486575185	0.828007263491829	-3.45944836456362	DOWN
COX20	-0.644749547164128	9.87764780721437	-2.40922009784304	0.032460876976656	0.828007263491829	-3.46220138123725	DOWN
SKP2	-0.632411543854808	9.62811287100529	-2.40718034838837	0.0325830151406397	0.828007263491829	-3.46460681325495	DOWN
SAMD9	-0.906084783120903	9.10434677911426	-2.4064031272391	0.0326296705508511	0.828007263491829	-3.46552329443544	DOWN
FANK1	1.00708208043817	7.49210017966373	2.40529130294499	0.0326965233718171	0.828007263491829	-3.46683425595698	UP
PIGT	-0.637582554181693	10.0182593214887	-2.40477504733912	0.0327276100312108	0.828007263491829	-3.46744294686723	DOWN
HMG20A	-0.69614195045574	9.00179839468889	-2.40306219494827	0.0328309541997835	0.828007263491829	-3.46946234553437	DOWN
FITM2	-0.681265867715512	8.39323249852133	-2.40175454049647	0.0329100620337111	0.828007263491829	-3.47100388415252	DOWN
KRT10	0.661836496965325	10.5148202050739	2.39877872127622	0.0330907705957957	0.828007263491829	-3.4745114817831	UP
AK021537	0.668483430739996	6.60246015805789	2.39640721542227	0.0332354642300726	0.828007263491829	-3.4773063038115	UP
ZNF883	-1.75836585823976	5.97891779134497	-2.39480449275676	0.0333335958311009	0.828007263491829	-3.47919487515545	DOWN
ARPIN	-0.792801402598852	7.94735834147235	-2.39277613035099	0.0334581876323885	0.828007263491829	-3.48158472155821	DOWN
MEAF6	-0.937108482880864	10.0677250149189	-2.39158453886286	0.0335315893814829	0.828007263491829	-3.48298852628764	DOWN
ZNF391	-0.852684027954732	6.25770147850046	-2.39122859436721	0.0335535454608076	0.828007263491829	-3.48340784071327	DOWN
GLT8D2	1.36607369474822	7.95168566676985	2.39017468578288	0.033618635748731	0.828007263491829	-3.48464932306763	UP
TXK	-1.1911493315176	5.71278541583659	-2.38935594602705	0.0336692854854951	0.828007263491829	-3.4856137225409	DOWN
ZNF677	-1.23822809085857	8.65940096307581	-2.38707711505286	0.0338106470124342	0.828007263491829	-3.48829770144708	DOWN
OSBPL10	0.844476094392448	9.55559269806924	2.38584425953011	0.0338873614492946	0.828007263491829	-3.48974957536036	UP
HP	-2.35225237095966	8.87636271635408	-2.38457074545512	0.0339667813084247	0.828007263491829	-3.49124920624599	DOWN
FAM103A1	-0.793864400767403	9.90109716405453	-2.38434181121129	0.0339810772146624	0.828007263491829	-3.49151877507913	DOWN
ZFP69B	-1.08366345261532	5.11201995532383	-2.38373402017815	0.0340190590364497	0.828007263491829	-3.49223442575855	DOWN
HIST1H2BD	-1.37386855718171	10.7022065417446	-2.38325090479062	0.0340492787447837	0.828007263491829	-3.49280325490545	DOWN
GPC6	1.0302223581986	7.72305817937035	2.38269455307997	0.0340841114330996	0.828007263491829	-3.4934582910834	UP
AX747652	-0.654775124397815	6.27646783440534	-2.382275913202	0.034110344652523	0.828007263491829	-3.49395117228455	DOWN
SPCS2	-0.834344580848175	12.2972372215236	-2.38178762117658	0.0341409669644429	0.828007263491829	-3.49452604018363	DOWN
AJAP1	1.48183772498015	6.23606611328247	2.38008717132443	0.0342478135064016	0.828007263491829	-3.49652783803495	UP
FAM132B	1.70297557654613	7.49425783763356	2.37966290946468	0.0342745216682983	0.828007263491829	-3.49702725027543	UP
RFC4	-0.942050760555409	10.1558537810989	-2.37595697223522	0.0345086692841009	0.828007263491829	-3.50138901438166	DOWN
ENG	0.626622883359012	8.76981417535406	2.37531317373674	0.0345495017323156	0.828007263491829	-3.50214663080065	UP
IFI6	-1.46356348844501	10.0198115579107	-2.37520099387201	0.0345566213975794	0.828007263491829	-3.5022786396441	DOWN
TMX1	-0.698657967667145	10.7042371366534	-2.3728257631048	0.0347076997634098	0.828007263491829	-3.50507347732388	DOWN
IRAK1	-0.594559406931648	10.6653023926616	-2.37260627627207	0.0347216923183684	0.828007263491829	-3.50533171534123	DOWN
TGFA	1.21465077371874	7.30274776404053	2.37240891359938	0.0347342790500786	0.828007263491829	-3.50556391973167	UP
CPZ	0.755162947790342	7.96490577846073	2.37213596921433	0.0347516931875428	0.828007263491829	-3.50588504350797	UP
DHRS9	0.735268020062811	6.96147346891537	2.37178559826548	0.0347740594923969	0.828007263491829	-3.50629725201735	UP
CST1	-0.982266089897937	5.30975159951238	-2.37067824577194	0.0348448393128031	0.828007263491829	-3.50759997670265	DOWN
TAPBP	-0.795956701074335	11.2085221400687	-2.37002794152697	0.0348864698554726	0.828007263491829	-3.50836496821906	DOWN
ZNF512B	-0.917609567509155	9.28154005735238	-2.36938749154976	0.0349275161631016	0.828007263491829	-3.50911833343319	DOWN
PARP9	-0.603806164260446	9.99732190870487	-2.36920085814663	0.0349394861691119	0.828007263491829	-3.50933786505739	DOWN
POLR2H	-0.727331464704877	10.7373534977106	-2.36912658986592	0.034944250567627	0.828007263491829	-3.50942522394517	DOWN
WNT5A	0.997070685270863	9.08948760526922	2.3685398127074	0.0349819149261238	0.828007263491829	-3.51011541099724	UP
TMEM41A	-0.612680564223822	9.26842743411592	-2.36668364921838	0.0351013157493923	0.828007263491829	-3.51229850447006	DOWN
BAIAP2	0.679094187066747	8.21352824209917	2.36663762359821	0.0351042813820778	0.828007263491829	-3.51235263302926	UP
TRNP1	1.00266073919115	8.21277106675419	2.36585119781221	0.0351549913711032	0.828007263491829	-3.51327748389179	UP
PAXIP1	-1.00375894227661	8.67037621027028	-2.36558900499841	0.0351719135823385	0.828007263491829	-3.51358581584098	DOWN
KRR1	-0.671198074471956	9.49602613207751	-2.36424147816241	0.0352590076763048	0.828007263491829	-3.51517038136761	DOWN
BCO2	0.650888945578805	6.32465066097757	2.3633656681473	0.0353157242852951	0.828007263491829	-3.51620017003321	UP
GID8	-0.791815922151352	9.5587684105166	-2.36134288210231	0.0354470522618511	0.828007263491829	-3.51857833974652	DOWN
UPK1B	1.70915572164113	7.85129541092498	2.36081102722679	0.0354816601815211	0.828007263491829	-3.51920357859014	UP
LOC102724387	-0.771544768029531	6.42856443090645	-2.35931465367258	0.0355792032944022	0.828007263491829	-3.52096255839745	DOWN
LY6K	-1.64333334769329	6.38058285975368	-2.35789194458542	0.0356721826692776	0.828007263491829	-3.52263476806519	DOWN
L1CAM	2.25809696019782	7.81504591763374	2.35657116315811	0.0357587089729645	0.828007263491829	-3.52418701903653	UP
TRAPPC6B	-0.674642406096016	8.53415260673609	-2.35583093576396	0.035807290197204	0.828007263491829	-3.52505690681121	DOWN
URB2	-0.593812430329029	7.74388502866993	-2.35569403853578	0.0358162817037707	0.828007263491829	-3.52521777815391	DOWN
MAT2A	-0.610880526236031	11.4204633074561	-2.35457718452661	0.0358897182801569	0.828007263491829	-3.52653016032588	DOWN
AMIGO2	1.9120249946631	9.70874928987564	2.35351260935652	0.0359598515607411	0.828007263491829	-3.52778101009336	UP
IGF1	-1.85030710495504	8.99855405698978	-2.35266300933569	0.0360159165959721	0.828007263491829	-3.52877919829567	DOWN
CYP4Z1	-1.52492888090387	6.06756499156575	-2.34982944670825	0.0362035087492184	0.828007263491829	-3.5321078699376	DOWN
SOCS3	1.24136563217265	9.69262338167628	2.34948416755521	0.0362264313104267	0.828007263491829	-3.53251343138959	UP
VSTM2L	0.940528261292003	7.58352897680099	2.34943801531932	0.0362294963399389	0.828007263491829	-3.5325676405464	UP
SNAPC2	0.66690049143337	7.16874016135261	2.34777315320016	0.0363402280932678	0.828007263491829	-3.53452301580864	UP
LRRC48	0.761744972992483	6.80955842023154	2.34767032877532	0.0363470776647027	0.828007263491829	-3.53464377469044	UP
WDR4	-0.691261986763845	7.6917095560807	-2.34639072390875	0.0364324209980732	0.828007263491829	-3.53614648712777	DOWN
MYO6	0.74887704987245	9.24552710275276	2.34590426126785	0.0364649159349019	0.828007263491829	-3.53671772935992	UP
SCARB2	-0.73782191498519	11.7572448252291	-2.34530060809843	0.0365052775732232	0.828007263491829	-3.53742655633795	DOWN
SLC25A51	-0.73156002309964	7.00607662937474	-2.34428498458027	0.0365732809688233	0.828007263491829	-3.53861905695218	DOWN
PPP1R1B	-1.45984170094225	8.24870934915377	-2.34316504604879	0.0366484095186222	0.828007263491829	-3.53993393197818	DOWN
TMEM200A	1.02592278888626	7.30733406316125	2.34304374068754	0.0366565558711304	0.828007263491829	-3.54007634495288	UP
CXCL2	1.64082008645361	7.7120175460245	2.34291317192184	0.0366653262502184	0.828007263491829	-3.54022963171432	UP
SCAI	-0.811864947433162	7.77381284438442	-2.34264446992652	0.0366833814342621	0.828007263491829	-3.54054508100869	DOWN
MALT1	0.836642186047249	8.12492699260407	2.34111325621796	0.0367864323653609	0.828007263491829	-3.54234256195036	UP
HOMER1	0.950992869065621	8.8346231220994	2.34051043786361	0.0368270780521788	0.828007263491829	-3.54305014768994	UP
RAB29	-0.588862524871876	8.70795908273595	-2.33936730222237	0.0369042732052573	0.828007263491829	-3.54439186464774	DOWN
ZNF532	-0.8169719120315	9.42347808921553	-2.33919461836915	0.0369159478709457	0.828007263491829	-3.54459453612068	DOWN
PAIP2B	-0.762158659899328	7.82644315215362	-2.339055140569	0.0369253801479131	0.828007263491829	-3.54475823311115	DOWN
ZBED8	-1.14071913266855	7.86575840180201	-2.33860342739586	0.036955943365855	0.828007263491829	-3.54528837038549	DOWN
GUSB	-0.59831581541677	10.4315052605682	-2.33782970286602	0.0370083503012273	0.828007263491829	-3.5461963814649	DOWN
TMEM92	0.656556469509971	8.32316037054371	2.33606657369948	0.0371280384956569	0.828007263491829	-3.54826531103162	UP
TSNAX	-0.618642690847738	10.0233918196088	-2.3355423221646	0.0371636980882874	0.828007263491829	-3.54888043436263	DOWN
ZNF682	-1.03473828829583	7.6212332718824	-2.33462331206772	0.0372262881813845	0.828007263491829	-3.54995868077946	DOWN
FAM20A	1.41364333546896	8.04334460295196	2.33374547998588	0.0372861678918686	0.828007263491829	-3.55098854104102	UP
SMAD7	-0.603752494053625	7.8976654332471	-2.33215613347792	0.0373948165749309	0.828007263491829	-3.55285295727797	DOWN
FASTKD2	-0.717007366607831	9.08787730002599	-2.33025527443069	0.0375251578049568	0.828007263491829	-3.55508248920941	DOWN
SATB1	1.08128345091606	8.65912026943264	2.32981227384598	0.0375555965171344	0.828007263491829	-3.55560203912611	UP
CLNS1A	-0.872323852776166	11.6642158790975	-2.32875548439521	0.0376283041572833	0.828007263491829	-3.55684136422757	DOWN
CCDC71L	0.977029118903188	8.14800997776049	2.32856744240487	0.0376412556267796	0.828007263491829	-3.55706187500872	UP
TMEM106C	-0.775767954685094	10.5385063557177	-2.32753902449523	0.0377121637109246	0.828007263491829	-3.55826780827735	DOWN
EFCAB14	-0.829032310324438	10.5458385570198	-2.32658680149976	0.037777932020644	0.828007263491829	-3.55938430506809	DOWN
MAP3K8	0.918221353866433	7.35594319028856	2.32617537424394	0.0378063824380121	0.828007263491829	-3.5598666834439	UP
VCPKMT	-0.667893650964899	9.31019868113954	-2.3261435638372	0.0378085829970514	0.828007263491829	-3.55990397892107	DOWN
CYBB	-0.993103766024994	8.03130498729327	-2.32499796353573	0.0378879141628199	0.828007263491829	-3.56124705075365	DOWN
NGRN	-0.744950709006744	11.5066116079978	-2.3249109963593	0.0378939430027942	0.828007263491829	-3.56134900367223	DOWN
PARP6	-0.678313320372961	10.3716210904961	-2.32200362802007	0.0380960191034373	0.828007263491829	-3.56475693698986	DOWN
FLJ38717	-1.2514037236128	7.69352465376845	-2.32008746519397	0.0382297638012423	0.828007263491829	-3.56700256180217	DOWN
RPE	-0.727467229070283	9.64684204406107	-2.31896503593681	0.0383083154200893	0.828007263491829	-3.56831781418539	DOWN
RASD1	0.995865140979656	8.27296601125934	2.31800875426051	0.0383753609728301	0.828007263491829	-3.56943827945106	UP
MOB3C	-0.764440118777506	8.22232775369482	-2.31788394026808	0.0383841200255141	0.828007263491829	-3.56958451611208	DOWN
FANCI	-1.15561888396343	8.77961123825715	-2.31740405413449	0.0384178146994235	0.828007263491829	-3.57014675414537	DOWN
TMEM100	2.03033723800365	7.10710682618034	2.31675373681825	0.0384635210664087	0.828007263491829	-3.57090863456474	UP
FAS	1.15658574272008	9.06624645756817	2.31078741041677	0.0388852824869267	0.828007263491829	-3.57789654702424	UP
MDK	-0.640121871245773	10.9980425884752	-2.31060955146971	0.038897922870364	0.828007263491829	-3.57810480563278	DOWN
UHRF1BP1	-0.590556820960476	9.58878169683216	-2.31019166661616	0.0389276372507071	0.828007263491829	-3.57859410294041	DOWN
PRMT3	-0.643517289416225	7.93774949581908	-2.31005691719774	0.0389372234426422	0.828007263491829	-3.57875187599634	DOWN
AURKA	-0.735647590675972	8.5807304395037	-2.30960153154377	0.0389696366449197	0.828007263491829	-3.57928505657044	DOWN
USP51	-0.63289235691297	7.8924423071383	-2.30912099892992	0.0390038676525759	0.828007263491829	-3.57984765748363	DOWN
PRC1	-1.21201642772994	9.15640838006103	-2.30905082314646	0.0390088690629231	0.828007263491829	-3.57992981637677	DOWN
CD22	-0.643307510429887	7.73046121811294	-2.30899420038435	0.039012904998771	0.828007263491829	-3.57999610759472	DOWN
LOC100289019	-0.732397407695351	7.34331092936065	-2.30709419171085	0.0391485642331566	0.828007263491829	-3.58222035965245	DOWN
DLC1	1.33508472809363	7.98973417870769	2.30676021076039	0.0391724566728444	0.828007263491829	-3.58261129803112	UP
TBC1D13	-0.63344705622907	8.1225908848289	-2.3035531599572	0.039402592645703	0.828007263491829	-3.5863647064216	DOWN
ZNF232	-0.696808587644744	8.62137061485805	-2.30284521596361	0.0394535676678793	0.828007263491829	-3.58719311558746	DOWN
KRT5	1.77425148647066	8.4300297076399	2.30261414322577	0.0394702195066064	0.828007263491829	-3.58746349703221	UP
TAP1	-0.848012223993235	9.966204909073	-2.30125715730013	0.0395681435194327	0.828007263491829	-3.58905121482445	DOWN
MIRLET7D	-0.694834274951964	8.84958150113611	-2.30083571383259	0.0395986031933479	0.828007263491829	-3.58954427894318	DOWN
PCSK5	0.763513932853112	7.2845570368159	2.29868483873351	0.0397544053061408	0.828007263491829	-3.592060391386	UP
SCRN3	0.848960514064459	7.19262504976329	2.29567957516376	0.0399730750232573	0.828007263491829	-3.59557517191212	UP
SVEP1	0.729614367364579	6.81795061659232	2.29541783726946	0.0399921738144907	0.828007263491829	-3.59588124070287	UP
NDUFV1	-0.832170999378839	11.2904131426862	-2.2932713559116	0.0401491290317688	0.828007263491829	-3.5983910037932	DOWN
LXN	1.2715690837729	9.83084165358495	2.29312172870635	0.0401600919356764	0.828007263491829	-3.59856593665505	UP
TIGD7	-1.21962998378095	7.34141503894095	-2.29305778663997	0.0401647777201508	0.828007263491829	-3.59864069218593	DOWN
TTC32	-0.902940881550176	8.82173025339513	-2.29251774765257	0.0402043734817912	0.828007263491829	-3.59927204186598	DOWN
HOXC4	-0.639161885277339	8.56606246804491	-2.29046903296796	0.0403549239351411	0.828007263491829	-3.60166687671121	DOWN
CCAR2	-0.812523565959711	7.43941949635813	-2.2897046613986	0.0404112314212878	0.828007263491829	-3.6025602712007	DOWN
PCTP	1.12581827183093	8.88457636763815	2.28810874350621	0.0405290360736719	0.828007263491829	-3.60442537347721	UP
NCAPG2	-0.879627504923342	7.7817643409761	-2.28712314805607	0.0406019522560689	0.828007263491829	-3.6055770741596	DOWN
MMRN2	-0.926747104857511	7.90138642682837	-2.2838608214849	0.0408441970323594	0.828007263491829	-3.60938846671533	DOWN
DTX3L	-0.60040591383288	11.3411260662774	-2.28357715583742	0.0408653255699579	0.828007263491829	-3.60971982053889	DOWN
TRERF1	-1.12403196602371	7.44286818953749	-2.28262001052756	0.0409366943184292	0.828007263491829	-3.61083781116649	DOWN
TCF19	-1.02855699638526	8.08466023950061	-2.28123083922283	0.0410404877531638	0.828007263491829	-3.61246025168517	DOWN
RNASET2	0.980328732454753	11.8683083575095	2.28047567962704	0.0410970153259078	0.828007263491829	-3.61334212938604	UP
MAP3K6	0.726445435622849	8.03033008415822	2.27982458149844	0.041145812824529	0.828007263491829	-3.61410243386388	UP
LOC101927067	0.65939766428547	5.42361848636342	2.27805735275145	0.0412785383585729	0.828007263491829	-3.61616583983709	UP
MICALL2	0.622892002432734	8.2500949249809	2.27803459599543	0.0412802501296926	0.828007263491829	-3.61619240826013	UP
LOC100287896	-1.04636319516877	7.54012035049083	-2.27563707533517	0.0414609712209709	0.828007263491829	-3.61899118493377	DOWN
FANCE	-0.601090492493386	7.50787295550126	-2.27500016964351	0.0415091064525162	0.828007263491829	-3.61973457837836	DOWN
MTG1	-0.677961964255465	8.44947341347508	-2.272556204946	0.0416943068883978	0.828007263491829	-3.62258674539923	DOWN
NT5E	1.77451803522441	8.05670412497678	2.2707379507702	0.0418326011770459	0.828007263491829	-3.62470826115308	UP
TPM1	0.69745198858169	11.7267579380305	2.27064813157343	0.0418394440100799	0.828007263491829	-3.62481305146086	UP
LIMS3-LOC440895	-1.5841965423674	9.08669569651188	-2.26836459034037	0.0420137723165528	0.828007263491829	-3.62747691031301	DOWN
KLF8	1.02596405920291	6.1023797552791	2.26546245374332	0.0422363212007763	0.828007263491829	-3.63086154105373	UP
DIS3L2	-0.952491539911033	8.26517715037023	-2.26521519284877	0.042255333973051	0.828007263491829	-3.63114986612002	DOWN
TMEM35	-0.897758350117984	6.4624681050525	-2.26495109840849	0.0422756501174571	0.828007263491829	-3.6314578127067	DOWN
ESRRG	1.19195268199572	7.26330372951925	2.26374138403273	0.0423688291784615	0.828007263491829	-3.6328682952618	UP
ZADH2	-0.59973670997473	8.46110267180631	-2.2634199889325	0.0423936176356896	0.828007263491829	-3.63324300208408	DOWN
EPB41L2	0.849908898336517	9.5367253962256	2.26212550930131	0.0424935973991171	0.828007263491829	-3.6347520851679	UP
KIF14	-0.907106085819223	8.13822449839964	-2.26159803802998	0.0425344010888477	0.828007263491829	-3.63536694745221	DOWN
CTCFL	-2.2397068703013	7.21018864514787	-2.26157716592772	0.0425360164609819	0.828007263491829	-3.63539127697071	DOWN
POLR1B	-0.660861905498129	8.82115980835503	-2.26047511666793	0.0426213910906009	0.828007263491829	-3.63667580706447	DOWN
SDCCAG3	-0.586044502332479	8.32451457294737	-2.26043903824433	0.0426241887984165	0.828007263491829	-3.63671785710642	DOWN
LOC100272217	-0.766929354012692	4.92752851412999	-2.26041493732197	0.0426260578059198	0.828007263491829	-3.63674594707493	DOWN
BARD1	-0.619292948092934	8.92660330123131	-2.25986213327177	0.042668948695529	0.828007263491829	-3.63739022969896	DOWN
RRAGC	-0.631794239074555	10.1879864047387	-2.25880224268174	0.0427512979932645	0.828007263491829	-3.63862541342745	DOWN
EPB41L4B	-1.20487062239699	8.85307511206954	-2.25863565638693	0.0427642548041523	0.828007263491829	-3.63881953928107	DOWN
SGK494	-0.745703173267164	6.34223387057933	-2.2582637891957	0.0427931914822346	0.828007263491829	-3.63925287087966	DOWN
FAM120AOS	-0.803887158520759	9.45586369172042	-2.2581308893002	0.042803537536507	0.828007263491829	-3.63940773337064	DOWN
FAM171B	-1.41592298202194	7.6528412935488	-2.25772032720578	0.0428355141731462	0.828007263491829	-3.63988613066203	DOWN
ADAMTS17	-0.777796264802402	5.78468903439984	-2.25720262238208	0.0428758679555233	0.828007263491829	-3.64048934548139	DOWN
HOXA10	-0.800109247353924	7.0502682406978	-2.25705071734119	0.0428877154167214	0.828007263491829	-3.64066633497396	DOWN
ARL15	0.70278035815843	8.51480320564434	2.25349294985919	0.0431660851550499	0.828007263491829	-3.64481083608426	UP
NME5	1.02147532703603	8.31544993483783	2.25321646947757	0.0431877894218543	0.828007263491829	-3.64513285056713	UP
ADAMTS3	-1.3370576944884	6.11725127001649	-2.2516922022441	0.0433076335345089	0.828007263491829	-3.64690799109198	DOWN
TRIM52	-0.814413236024383	7.63888542408284	-2.25105190431969	0.0433580704405128	0.828007263491829	-3.64765359157455	DOWN
FAM168A	-0.783259272485186	8.59698022610971	-2.25097051036188	0.0433644859152625	0.828007263491829	-3.64774836801004	DOWN
RRAD	0.951890881201202	6.90566628587089	2.25065879148663	0.0433890639396482	0.828007263491829	-3.64811133125222	UP
LOC100507316	-0.670755024916754	7.77924233968658	-2.25061855084558	0.0433922377470677	0.828007263491829	-3.6481581863318	DOWN
AFAP1L2	1.11987360625764	6.80934583467488	2.2505413912032	0.0433983239980033	0.828007263491829	-3.64824802833098	UP
TTC13	-0.601388693717871	8.99721434475256	-2.24972236189862	0.0434629778993322	0.828007263491829	-3.64920163409947	DOWN
LOC100505812	-0.645793120401589	7.0417741618041	-2.24942551949546	0.0434864330945174	0.828007263491829	-3.64954723170198	DOWN
RP1-86D1.3	0.936193218695444	5.1763365992349	2.24856883322238	0.0435541920733432	0.828007263491829	-3.65054456671735	UP
RPS6KA1	0.695895668717969	7.46826053070027	2.24820889076979	0.0435826913319904	0.828007263491829	-3.65096357766852	UP
FOXJ1	0.80758913355483	7.99287872806971	2.24694998074551	0.0436825075778473	0.828007263491829	-3.65242896031985	UP
LOC100505501	1.12835779667503	6.31023222977613	2.24677315733242	0.0436965448781521	0.828007263491829	-3.65263476923765	UP
BOP1	-1.11552687916097	8.37098979471452	-2.24591441436071	0.0437647778977787	0.828007263491829	-3.65363422720609	DOWN
PSMD2	-0.793430031880806	10.7576558620553	-2.24466466652078	0.0438642595007104	0.828007263491829	-3.65508860301922	DOWN
MTBP	-0.660107318545609	5.56324017751736	-2.24282281839631	0.0440112640585344	0.828007263491829	-3.65723168494225	DOWN
RBP4	1.02917456056806	5.72479359854383	2.24275654282052	0.0440165624490297	0.828007263491829	-3.65730879225677	UP
EFTUD1	-0.735022605672446	9.10290809686829	-2.24218543340539	0.0440622447678087	0.828007263491829	-3.65797321888652	DOWN
FBXL5	-0.707653326514833	10.7949746465332	-2.24177223861559	0.0440953237169122	0.828007263491829	-3.65845390364704	DOWN
MAPK8IP3	0.697507046747567	7.79529124091908	2.24157267545308	0.0441113084852308	0.828007263491829	-3.65868605545164	UP
HIST2H2AA3	-1.17214806067497	11.1844895812509	-2.24113764688154	0.0441461727903599	0.828007263491829	-3.65919210743424	DOWN
KIAA1211	-1.37368420642329	7.78122335140384	-2.24075889927052	0.0441765478655256	0.828007263491829	-3.65963267127541	DOWN
C2orf68	-0.642390206131866	8.72578473531308	-2.23912769549696	0.0443075948746858	0.828007263491829	-3.66152990841015	DOWN
ELK3	0.623906302360689	9.09782213911443	2.23895567296986	0.0443214362108456	0.828007263491829	-3.66172996726485	UP
TMEM59	-0.694562510293474	12.2800008616168	-2.23886395189241	0.0443288179789768	0.828007263491829	-3.66183663562143	DOWN
LAMB3	1.17431080631708	8.97723194366115	2.23857876971726	0.044351777058638	0.828007263491829	-3.66216828581643	UP
HOXA4	-1.15828495527129	7.16202090297049	-2.23793612551814	0.0444035555506151	0.828007263491829	-3.66291560708058	DOWN
TNFRSF10D	0.928104150410553	6.46752887080273	2.23781163529475	0.0444135924751414	0.828007263491829	-3.66306036905771	UP
PLAG1	-1.07437265786595	7.01035098538579	-2.23718787431394	0.0444639150881637	0.828007263491829	-3.66378567357975	DOWN
NAA40	-0.732835582162842	9.0077013010448	-2.23608374302238	0.0445531246096766	0.828388386142796	-3.66506943226775	DOWN
ESPN	0.663798208711398	7.85756082144819	2.23398540382407	0.0447231298760117	0.829622751115534	-3.6675087305411	UP
CREBZF	-0.638983716273716	8.78526192734635	-2.23347291551327	0.0447647444310096	0.829622751115534	-3.66810441063931	DOWN
SMKR1	-0.776459168554737	7.5715450577864	-2.2318034695304	0.044900559596596	0.830244972910802	-3.67004463115508	DOWN
CRIPAK	-0.759387753215023	8.93264858132758	-2.23011328090299	0.0450384597814341	0.831329952007878	-3.67200860644829	DOWN
UBXN7	-0.851657928646816	9.34245654355399	-2.22896867796612	0.0451320740508994	0.831595116862358	-3.67333841686622	DOWN
RFC1	-0.83397763514335	8.86970610323965	-2.2272479332194	0.0452731563191827	0.831885318127617	-3.67533728609263	DOWN
HELLS	-1.02588936622833	8.50756278247122	-2.22587947978529	0.0453856525113699	0.831885318127617	-3.67692665792119	DOWN
AAMDC	-0.726047745846097	8.92105588143257	-2.22256147787759	0.0456595144323909	0.834752299356551	-3.68077932614006	DOWN
FAM83D	-1.19175770319954	8.50769841319835	-2.22183309796126	0.0457198425904172	0.834752299356551	-3.68162489128999	DOWN
NPY1R	-0.719966690236684	4.51904831896498	-2.22131989867378	0.0457623936714927	0.834752299356551	-3.68222061601714	DOWN
NOA1	-0.678517889866985	10.0181457911426	-2.22080613304272	0.0458050292425372	0.834752299356551	-3.68281696456742	DOWN
RP11-44F21.5	-1.54152112677247	7.15445207333801	-2.21929873905167	0.0459303394817204	0.834752299356551	-3.68456646337126	DOWN
ZNF610	-0.81154824310775	7.30502137575216	-2.21631147849222	0.0461796303731545	0.834752299356551	-3.68803265219122	DOWN
LOC646762	-0.746774923608048	7.98070412300502	-2.21296363159024	0.0464605332052078	0.834752299356551	-3.69191587041468	DOWN
NSG1	-1.53878347218566	9.33330152221073	-2.21168460525052	0.0465682764817666	0.834752299356551	-3.69339904847925	DOWN
SIKE1	-0.801594693126385	8.13701429407477	-2.21057875826186	0.0466616217437971	0.834752299356551	-3.69468123329027	DOWN
PRKRIR	-1.10730972109639	10.0537023851347	-2.21056912926869	0.0466624353095606	0.834752299356551	-3.6946923970166	DOWN
IQCJ-SCHIP1	1.4173349503137	7.99210307099193	2.2091806217583	0.0467798925272167	0.834752299356551	-3.69630208708662	UP
DLX4	0.74096139480386	5.69117433056967	2.20905566297263	0.0467904767887524	0.834752299356551	-3.69644693881491	UP
CARD9	-0.627389067652229	7.03483159121572	-2.20880692643725	0.0468115520125952	0.834752299356551	-3.69673526712098	DOWN
MIR6872	0.783836095081378	9.22873097595812	2.20649005856611	0.0470082895559611	0.834752299356551	-3.69942052353142	UP
ARNT2	-0.998168542915534	7.98337294085499	-2.20589214597616	0.047059188172721	0.834752299356551	-3.70011339103488	DOWN
RAVER2	-0.853462650185526	7.25551276925045	-2.20556332086252	0.0470872023176521	0.834752299356551	-3.70049441695389	DOWN
TROAP	-0.65881928616213	8.43998909316394	-2.20505889965267	0.0471302069380179	0.834752299356551	-3.70107888694354	DOWN
HRH1	1.24431109907325	7.6261638482096	2.20360952299384	0.0472539806633769	0.834752299356551	-3.70275808374005	UP
FYTTD1	-0.989098606618766	11.0613396620621	-2.20360842915263	0.0472540741909727	0.834752299356551	-3.70275935092066	DOWN
PSMD5	-0.919426782268538	8.65813184157303	-2.19897944320538	0.0476514399428411	0.834752299356551	-3.70812045566432	DOWN
NUP153	-0.822042195505714	10.0947732796213	-2.19840469017173	0.0477009980679831	0.834752299356551	-3.70878591109322	DOWN
CDC42BPA	-0.610393949516013	9.7627195828523	-2.19669141707854	0.047849014046275	0.834752299356551	-3.71076929363798	DOWN
IGSF10	-1.05212539426925	7.28262348239327	-2.19589542128478	0.047917930474924	0.834752299356551	-3.71169064886633	DOWN
ADAMTS5	1.05454336048799	8.0199919480269	2.19566638759861	0.0479377773072189	0.834752299356551	-3.71195573662413	UP
RAD9A	-0.649521102338177	8.61272139571082	-2.193672662252	0.0481108708891953	0.834752299356551	-3.71426301007875	DOWN
DBNDD2	-0.808796899626765	9.93296126092866	-2.19363072530139	0.048114518146706	0.834752299356551	-3.71431153654661	DOWN
PDZK1	0.760702612200859	4.98882675286795	2.19279781213045	0.0481870106988724	0.834752299356551	-3.71527527503433	UP
USP24	-0.740757069801994	9.06269097068648	-2.19170036004087	0.048282684751363	0.834752299356551	-3.71654495897619	DOWN
RSPH1	0.911884803257381	8.44277228042031	2.19089278060856	0.0483532026273139	0.834752299356551	-3.71747917310087	UP
UCHL1	-1.90494228666942	9.39192020024663	-2.18989542055962	0.0484404262596468	0.834752299356551	-3.71863280359665	DOWN
GPR20	-1.10869265098842	7.23448941192323	-2.18873590706915	0.048542017524218	0.834752299356551	-3.71997382268906	DOWN
GNL2	-0.682787405052041	9.73375791144272	-2.18783143124298	0.0486214030456049	0.834752299356551	-3.72101975306415	DOWN
ZNF112	-0.807479290613526	7.0561687796849	-2.18663150297911	0.0487269093092381	0.834752299356551	-3.72240716862841	DOWN
FAM20C	1.02155183963872	8.71788638922484	2.18659679491514	0.0487299643006983	0.834752299356551	-3.72244729682277	UP
ANO2	-0.689624305474572	4.94407221680461	-2.18411282945739	0.0489490716689046	0.834752299356551	-3.725318733238	DOWN
SAMD5	0.838921941454793	6.26271423673615	2.18390769140759	0.0489672080935037	0.834752299356551	-3.72555583222635	UP
LOC100996760	0.59388604044145	4.53833006208118	2.18330220064353	0.04902077698628	0.834752299356551	-3.72625562554539	UP
OSER1	-0.768004473168682	8.9474945152096	-2.18329003426131	0.0490218539347164	0.834752299356551	-3.72626968626518	DOWN
FEM1B	-0.741356598613992	9.06447147594704	-2.18306974345843	0.0490413575781601	0.834752299356551	-3.72652427335286	DOWN
RP4-758J24.5	-0.788985706362106	8.13653476860428	-2.18259332115047	0.0490835630737801	0.834752299356551	-3.72707484498634	DOWN
GRIN2D	0.876715113852796	6.25837384657571	2.18111674262155	0.049214588427826	0.834752299356551	-3.72878103346875	UP
MMACHC	-0.586611353367874	7.6496476949039	-2.18075424303752	0.0492468054772624	0.834752299356551	-3.72919985556243	DOWN
ARL6IP1	-0.662326992968275	11.6399097224728	-2.18062661608562	0.0492581530173768	0.834752299356551	-3.72934730786291	DOWN
TMEM129	-0.624681908782041	7.77653381478985	-2.18040153603123	0.0492781712922963	0.834752299356551	-3.72960734589289	DOWN
CALB2	0.826321858310072	6.51964875404892	2.17847180675752	0.0494501133738418	0.83517156822528	-3.73183649604435	UP
KCTD14	-1.30836202444836	8.98966527512226	-2.1783070022109	0.0494648239054664	0.83517156822528	-3.73202684771611	DOWN
RNF212	-0.66455626656927	7.86018748950978	-2.17547532297439	0.0497182258711003	0.83742889755761	-3.73529687933338	DOWN
MAPK13	-0.604597609765275	8.687609114164	-2.17436364782877	0.0498180415982622	0.838437240595612	-3.73658033441607	DOWN
GLB1L2	-0.954677714144404	8.55160709337051	-2.17236851854971	0.0499976549163076	0.83870336688376	-3.73888331677754	DOWN
