# Supplementary material for: MiR-320b and miR-320d as Biomarkers to Predict and Participate in the Formation of Platinum Resistance in Ovarian Cancer Patients
Source: Front Oncol. 2022 May 3;12:881496. doi: 10.3389/fonc.2022.881496 (PMC9110861; doi:10.3389/fonc.2022.881496)
Supplement: Supplementary file 5 [file DataSheet_2.csv]

ProbeID	pValue(R_vs._S)	log2FC(R_vs._S)	Regulation(R_vs._S)
hsa-let-7f-5p	0.006360164	-1.094313777	down
hsa-miR-17-5p	0.043261327	-1.044679417	down
hsa-miR-20a-5p	0.02557319	-1.316432157	down
hsa-miR-98-5p	0.002954452	-3.601456413	down
hsa-miR-30d-5p	0.006719202	-1.536835627	down
hsa-miR-203a-3p	0.009625921	-4.282284004	down
hsa-miR-30b-5p	0.025481544	-1.63772185	down
hsa-miR-130a-3p	0.038015359	-1.42902826	down
hsa-miR-320a	0.007230004	-1.12214954	down
hsa-miR-181d-5p	0.008659532	-3.457340658	down
hsa-miR-636	0.01872548	-1.970589628	down
hsa-miR-151a-5p	0.032201496	-1.242057281	down
hsa-miR-548d-5p	0.045870854	-2.932659816	down
hsa-miR-1229-3p	0.031466079	-1.06940476	down
hsa-miR-320b	0.006772315	-1.166573586	down
hsa-miR-320d	0.020007248	-1.154986132	down
hsa-miR-320e	0.039528313	-1.090813259	down
hsa-miR-548aa	0.042400225	-2.994505095	down
hsa-miR-4646-3p	0.015019979	-2.001782792	down
hsa-miR-4750-3p	0.023648122	-1.027900559	down
hsa-miR-6730-3p	0.015082101	-1.700150251	down
hsa-miR-30c-1-3p	0.04420971	1.579504805	up
hsa-miR-3911	0.017197004	1.083800943	up
hsa-miR-3926	0.024944676	3.659959935	up
hsa-miR-3945	0.024501874	4.307834395	up
hsa-miR-4496	0.010604272	4.133860644	up
hsa-miR-4688	0.025514391	2.948168655	up
hsa-miR-4738-3p	0.009475042	3.697262977	up
hsa-miR-4743-5p	0.006811095	3.773563703	up
hsa-miR-4778-5p	0.048596694	2.199442958	up
hsa-miR-6500-5p	0.025235218	3.740348915	up
hsa-miR-6753-5p	0.044335595	3.075947563	up
hsa-miR-6849-5p	0.013406408	4.037275764	up
hsa-miR-6867-5p	0.014893955	1.070533726	up
