# Supplementary material for: MiR-320b and miR-320d as Biomarkers to Predict and Participate in the Formation of Platinum Resistance in Ovarian Cancer Patients
Source: Front Oncol. 2022 May 3;12:881496. doi: 10.3389/fonc.2022.881496 (PMC9110861; doi:10.3389/fonc.2022.881496)
Supplement: Supplementary file 6 [file DataSheet_3.csv]

	logFC	AveExpr	t	P.Value	adj.P.Val	B
RP1-39G22.7	-1.64904232274876	8.84912735022175	-6.14372981233532	4.55887989285766e-05	0.345161327789283	0.212018323121619
RP5-1074L1.4	-1.85745874821492	8.07908420769402	-4.66954536704074	0.000512670726240253	0.564459345620711	-0.974850811629124
ASH1L-AS1	-1.11028696021711	7.92451951717451	-4.48877546515961	0.000703968598097493	0.574875752942567	-1.14674426831086
RP1-228H13.5	-0.682033616573008	6.3331936273689	-3.87334395077946	0.00213285067045555	0.720905703770295	-1.77508368970843
RP11-196G18.23	-1.2256790148029	6.35548147705971	-3.66123253700319	0.0031527686300312	0.767397300586318	-2.00610716798701
LINC00847	-0.899854644054461	7.73427636600298	-3.49808014950093	0.00426826327570766	0.8038229250527	-2.1882631887042
RP11-212P7.2	-1.27725935933911	6.84416315435376	-3.3589818947074	0.00553287493619896	0.8038229250527	-2.34630832713035
TMEM44-AS1	-0.989964182184708	7.05140617502636	-3.35716312935986	0.00555171416130194	0.8038229250527	-2.34839022329728
RP11-736K20.5	-0.803082179359331	6.07757144290667	-3.30322290377431	0.00614094221548781	0.8038229250527	-2.41030367877096
CTC-338M12.4	-1.04038155182868	7.9598391204615	-3.2899670666993	0.00629517758965244	0.8038229250527	-2.42556785812162
NIFK-AS1	-0.816382474934587	8.39228621135481	-3.08352419038679	0.0092689167419016	0.8038229250527	-2.6655055461288
MCM3AP-AS1	-1.34441019449495	7.41300340158638	-3.07678896794473	0.00938674789840479	0.8038229250527	-2.67339600932722
LINC00115	-0.656812339225445	6.11120223000099	-3.0293619625462	0.0102600058366107	0.81794053498834	-2.72905247177666
EGOT	0.926411755182929	6.36307563512383	3.00296456324203	0.0107807474696871	0.821176354550464	-2.76009781763036
TTC28-AS1	-0.727602483748152	7.15640662763356	-3.00009341924376	0.0108389536308671	0.821176354550464	-2.7634772317303
ATP6V0E2-AS1	-0.66671119597532	5.71742839262308	-2.96258882489029	0.0116286848181388	0.825890094325163	-2.80766744956671
POLR2J4	-0.765328616081028	8.54534187255926	-2.94803733821189	0.0119503029062642	0.827345468938633	-2.82483484299539
NOP14-AS1	-0.715108616029381	5.53080063283508	-2.94707142740386	0.0119719622096329	0.827345468938633	-2.82597480509289
NR2F1-AS1	0.804979146698331	7.35587939757628	2.93409769645646	0.012266694773591	0.82858450033808	-2.84129112051257
CTB-31O20.2	-1.0746467360737	7.36896801091855	-2.80727463395889	0.0155552193826646	0.832456151894544	-2.9914058683898
HCG11	-1.05123550146919	5.55110519939792	-2.80593775061395	0.015594166744478	0.832456151894544	-2.99299128328564
HCP5	-0.826325349735904	8.1615849764947	-2.79776274575462	0.0158344327679246	0.832456151894544	-3.00268706152799
MEG3	1.54415404341387	7.39900563551303	2.71610134967155	0.0184440429610252	0.836193802652641	-3.09961151190619
PP7080	-0.832201273260831	7.28607705055603	-2.71434367021295	0.0185046308422859	0.836193802652641	-3.10169866819591
RUSC1-AS1	-0.737955277606769	7.56397899844502	-2.66707725014922	0.0202092385749162	0.836193802652641	-3.15782911555937
NFYC-AS1	-0.690632379043198	6.91098453174833	-2.65847813560376	0.0205354989132373	0.836193802652641	-3.16804061891925
ZNF252P-AS1	-0.643213465207017	5.39570323556745	-2.60178198956307	0.022819340484197	0.837416833652753	-3.23534971848785
GLIDR	-0.875485232352937	8.29641273208965	-2.57231908060987	0.0241022469103539	0.837416833652753	-3.27030590383815
AC002310.12	-0.672096209616615	6.00982487516155	-2.52802375168116	0.0261641128657264	0.837416833652753	-3.3228143534038
PINK1-AS	0.683569845402323	5.59996317468289	2.50651571099446	0.0272260953249073	0.837416833652753	-3.34828491526725
RP11-111M22.3	-1.49872596406882	7.53969234195321	-2.46119627403322	0.0296022405740758	0.837416833652753	-3.40188476060749
RP11-135A1.2	-0.598066032512029	5.70195131994249	-2.4580783648614	0.0297728907533443	0.837416833652753	-3.405568442994
CTA-246H3.12	-0.634662739017089	6.4765968346217	-2.45377715264917	0.030009866140758	0.837416833652753	-3.41064924893578
PSMB8-AS1	-0.699145951813215	7.93963385426522	-2.43065091001673	0.0313155457438764	0.837416833652753	-3.43794833743207
HOXA-AS2	-0.951680601467261	6.31716441110163	-2.42506566162658	0.0316390004421574	0.837416833652753	-3.44453638581327
WT1-AS	-1.12691317880773	8.65290994910793	-2.38960189478168	0.0337691027863308	0.837416833652753	-3.4863178705313
AF001548.5	0.645176990992083	5.42754648544945	2.30067837617809	0.0397323976738988	0.837862949356602	-3.59063781550507
SNHG12	0.700978492166032	10.0382596185724	2.2412614357637	0.0442634465600058	0.838719357711932	-3.65990875767027
RP11-12M5.1	0.624998953592662	5.78589097925841	2.18092520746492	0.0493634802374807	0.840407795403206	-3.72981958855099
RNF139-AS1	-0.905499054106026	7.26112494017102	-2.18028216106585	0.0494207117384003	0.840407795403206	-3.73056208786515
