# Supplementary material for: MiR-320b and miR-320d as Biomarkers to Predict and Participate in the Formation of Platinum Resistance in Ovarian Cancer Patients
Source: Front Oncol. 2022 May 3;12:881496. doi: 10.3389/fonc.2022.881496 (PMC9110861; doi:10.3389/fonc.2022.881496)
Supplement: Supplementary file 7 [file DataSheet_4.csv]

	logFC	AveExpr	t	P.Value	adj.P.Val	B	change
ATPAF1	-1.3503998634673	10.2840939452282	-7.37355224459606	7.33255684138007e-06	0.132560349235143	0.959266453582439	DOWN
ANP32E	-1.01971883513584	10.8289561151431	-6.98735031197059	1.263261535571e-05	0.132560349235143	0.750103976639312	DOWN
TRIT1	-0.924176253413744	9.26746743056608	-5.72504802910247	8.57945228514501e-05	0.446110004403789	-0.0773228946601119	DOWN
MRS2	-1.44999006820449	8.8649226335269	-4.99372729732595	0.000287960757909945	0.58682004084186	-0.673576471705453	DOWN
HAUS3	-1.12238617252001	8.9591260035632	-4.75917891715156	0.000431288243195652	0.58682004084186	-0.884818657041391	DOWN
SPIN3	-1.00864926436221	7.66189093250294	-4.42135527223098	0.000781506739921989	0.596078104538313	-1.20649322256081	DOWN
PPAT	-1.58698812814758	8.66496623863516	-4.29749079192142	0.000975272733980404	0.63962652712646	-1.32954816234005	DOWN
C15orf40	-1.66735697005467	8.23663077012945	-4.2196279331422	0.00112199880109497	0.644781682342258	-1.40828294079289	DOWN
WDR53	-0.998948325238901	7.9623502749852	-3.99543183362883	0.00168601152224409	0.680467765718015	-1.64080478100611	DOWN
SERINC2	1.30759231067208	7.96432941923146	3.93207094565672	0.00189344056044961	0.694226563986919	-1.7080411148315	UP
KDM2A	-1.0153345979526	10.6322287664917	-3.86479569630935	0.00214257957825781	0.694226563986919	-1.78014127443752	DOWN
PPT1	-0.728092585931231	11.6566562729972	-3.81433900564372	0.00235135307446616	0.694226563986919	-1.83468657654437	DOWN
STIL	-1.00877654917019	8.83627787802019	-3.77994393310578	0.00250552863044886	0.694226563986919	-1.87209510122613	DOWN
LIN52	-0.876589129974371	7.50967678459165	-3.76189357442408	0.00259054563234371	0.694226563986919	-1.89179926370305	DOWN
SRD5A1	-1.12106845716298	8.40313926114983	-3.74824884284572	0.00265676861802446	0.694226563986919	-1.90672687963132	DOWN
ZNF141	-1.30982465612782	7.04945954376197	-3.7419778820495	0.00268778273467705	0.694226563986919	-1.91359683608475	DOWN
RNF4	-0.757455370783036	10.4271716346865	-3.65893100832083	0.00313523838698335	0.747718727586585	-2.00512502217079	DOWN
ALDH3B2	-2.14884674253189	8.24273580306012	-3.61615547573141	0.00339471695419132	0.774401355626231	-2.05265809192425	DOWN
FCF1	-0.694225458846519	9.49588839571748	-3.55561787920414	0.00379986864327454	0.802551548883758	-2.12036470568199	DOWN
USP48	0.985098785724102	10.3425887697727	3.53318172544206	0.00396224783580025	0.802551548883758	-2.14558410522762	UP
PPP6R3	-0.93380659005142	10.3056215071179	-3.46536004452848	0.00449732890566383	0.802551548883758	-2.22221992215065	DOWN
LRP8	-1.81321480808775	8.38926225788031	-3.439853570459	0.00471706932875473	0.802551548883758	-2.25119246275114	DOWN
WDHD1	-0.841019977738735	5.78886216585702	-3.40372549655727	0.00504709330012942	0.802551548883758	-2.29236638958569	DOWN
HTRA3	0.828457073380741	7.45400588734573	3.3627112552655	0.00545021875118678	0.802551548883758	-2.33929676400837	UP
RAB23	-0.827828599833062	9.58183687102511	-3.32087734142355	0.00589500798894856	0.802551548883758	-2.38736288548219	DOWN
ZNF578	-1.04207190851647	5.79541028808615	-3.27902558365227	0.00637671055699239	0.802551548883758	-2.43564062597122	DOWN
AHSA1	-0.770626460655702	10.3912767048966	-3.26337526061842	0.0065668799182456	0.802551548883758	-2.45374115373479	DOWN
TRIM45	-0.803712163749122	7.79093717707721	-3.24433486931205	0.00680596962734289	0.802551548883758	-2.47579606568604	DOWN
XPO5	-0.876064271986374	9.5797989407503	-3.23217957164657	0.00696317069673618	0.802551548883758	-2.48989469562939	DOWN
NFIA	-0.998458638088348	9.87156880710744	-3.21057122864677	0.00725170664101034	0.802551548883758	-2.51499312534731	DOWN
DCUN1D1	-0.779852546095224	9.77709274790071	-3.21051009331579	0.00725253981993629	0.802551548883758	-2.51506419832706	DOWN
TAF1	-0.795232393304088	9.24936061507106	-3.20017230430463	0.00739482159043312	0.802551548883758	-2.52708747125838	DOWN
SLC6A12	1.21879500313787	7.50039891426782	3.19741097326543	0.00743329937599454	0.802551548883758	-2.53030070371234	UP
SEPSECS	-0.924102210755402	7.05302780069676	-3.19188921938892	0.00751084713004402	0.802551548883758	-2.53672823006543	DOWN
FCRLB	0.873163133555837	6.69242844681675	3.18129092208015	0.00766197601079619	0.802551548883758	-2.54907287715708	UP
VCL	0.748462729754916	11.0188860591748	3.18051502587893	0.00767315940685256	0.802551548883758	-2.54997702398487	UP
ING5	-1.05560498360005	8.00077627935205	-3.14745493748074	0.00816521963548597	0.802551548883758	-2.58855138191096	DOWN
HMGB3	-0.83790142978884	9.30153569086089	-3.14296594328365	0.00823443202304806	0.802551548883758	-2.5937964426209	DOWN
TEKT1	0.95656933390319	6.5720786120641	3.13486296416411	0.008360859260726	0.802551548883758	-2.60326849706286	UP
RNF115	-0.596870765276158	9.15027909926979	-3.12189033660956	0.00856733133292684	0.802551548883758	-2.61844436558828	DOWN
NCBP2	-1.04181137455975	10.1276670929614	-3.1204762383266	0.00859014485132889	0.802551548883758	-2.62009946713465	DOWN
SLC6A15	-2.04771290816605	5.18891461281893	-3.09999604804245	0.00892745793600913	0.802551548883758	-2.64408810120261	DOWN
AREL1	-1.08675310974398	8.66734328450181	-3.07422806878951	0.00937076970031476	0.802551548883758	-2.67431680093073	DOWN
TRMT2B	-1.09032719797988	7.50869848591175	-3.05283788262687	0.00975544856936509	0.805957594574941	-2.69944735466888	DOWN
BTN3A3	-0.767358739613195	9.38583893791304	-3.01978371407663	0.010381152985567	0.806924812085597	-2.73834445964045	DOWN
CENPC	-0.722177362479343	7.14344597376479	-2.99630928241599	0.0108496903322335	0.806924812085597	-2.76601197376924	DOWN
MGAT5B	0.67282724430837	5.52059498980206	2.98166221088775	0.0111526592250781	0.810649584587942	-2.78329254289623	UP
KTI12	-0.70001181910512	7.53657402163434	-2.97398549398207	0.0113148005493979	0.814538172727856	-2.79235455666219	DOWN
ITGB8	0.792996952094601	12.6285674127963	2.95989318959671	0.011618579959929	0.814538172727856	-2.80899858410698	UP
PPP2R2C	-1.68342909352898	6.40124836359112	-2.94818501119335	0.0118771291873399	0.818535899685721	-2.82283505759127	DOWN
C7orf25	-0.590646807151058	7.80258673028207	-2.94561581507582	0.0119346254969186	0.818535899685721	-2.82587225134142	DOWN
MCOLN2	-1.1135920705484	7.31053417735004	-2.93645287959944	0.0121419466673809	0.820924026717968	-2.83670705686188	DOWN
NT5C3A	-0.66278512290101	9.98330444921415	-2.91794924521355	0.0125715858439215	0.827737651805224	-2.85859960752299	DOWN
RASGEF1A	1.16161657622461	9.2259864824093	2.91670384338682	0.0126010395729449	0.827737651805224	-2.86007369326745	UP
BTF3L4	-0.774200731374423	10.7536491766489	-2.9068883218209	0.012835587188938	0.827737651805224	-2.87169407176428	DOWN
TSPAN3	-1.02125115966382	12.206342966059	-2.90015316513889	0.012999029476365	0.827737651805224	-2.87967018460525	DOWN
POLD3	-0.950557172075216	8.38755447283305	-2.89417557501952	0.0131458165671476	0.827737651805224	-2.88675080596573	DOWN
IMP3	-1.05041410341135	9.34846513298643	-2.85786871233174	0.014073345038069	0.827737651805224	-2.92978836293517	DOWN
ACER3	-1.0647596295835	8.67566000359163	-2.85528728839371	0.0141417083190478	0.827737651805224	-2.93285022630227	DOWN
ZNF304	-0.780974405541356	7.08055643267888	-2.84320858146706	0.0144659784458036	0.827737651805224	-2.9471799819693	DOWN
CBX5	-0.866703457370921	10.0126582205867	-2.84315530817714	0.0144674248161164	0.827737651805224	-2.94724319428556	DOWN
FBXO45	-1.0250747793603	9.28708057310808	-2.82871386631884	0.0148648315097761	0.827737651805224	-2.96438222475446	DOWN
LOXL2	0.983420957525313	9.10766780095646	2.80908851901808	0.0154222364099653	0.827737651805224	-2.98768324428375	UP
PPIE	-0.856222437472921	9.44240909444266	-2.80883168193335	0.0154296663673924	0.827737651805224	-2.98798825348779	DOWN
STARD7	-0.77578200104767	10.880754069812	-2.78918278550836	0.0160086829422788	0.827737651805224	-3.01132719888065	DOWN
G3BP2	-0.60874836942979	10.69794251991	-2.78913373317406	0.0160101549199108	0.827737651805224	-3.01138547420278	DOWN
EMID1	-1.14981704509407	9.52552751009129	-2.78766127705177	0.0160544030443246	0.827737651805224	-3.01313481040672	DOWN
ZNF185	0.741923428541034	9.53256656651796	2.74531894759592	0.0173796798761183	0.827737651805224	-3.06345604653188	UP
UVRAG	-1.23823649099663	9.17313793803	-2.73853042112101	0.0176019454597044	0.827737651805224	-3.07152622112754	DOWN
AVPI1	0.945140090350071	8.74144161408962	2.73095527447322	0.0178532673625559	0.827737651805224	-3.08053209729979	UP
ZNF285	-0.829563164369273	7.02729976202876	-2.72190371974654	0.0181582013790982	0.827737651805224	-3.09129389315175	DOWN
C8orf33	-1.23867655591251	9.35504241492457	-2.70647842388714	0.01868969003948	0.827737651805224	-3.10963492306292	DOWN
PPP1R3E	-0.876929395770672	8.54487404296916	-2.70516368160145	0.0187356904872661	0.827737651805224	-3.11119823118496	DOWN
SLC35E3	-0.79912082456679	8.79294093024717	-2.68879540357734	0.0193177731579661	0.827737651805224	-3.1306613954191	DOWN
SYK	-1.11966449658521	8.83810769940136	-2.6718406002232	0.0199394076460113	0.827737651805224	-3.15082181249321	DOWN
EDN1	1.28333848883713	8.11181650180081	2.67048975123287	0.0199897701787794	0.827737651805224	-3.1524280238454	UP
MRPS11	-0.769534568957379	9.244552519608	-2.66651493946444	0.0201386834289059	0.827737651805224	-3.15715417524076	DOWN
SLC16A1	-1.46678903366531	8.9333756555354	-2.66620018732151	0.0201505216887108	0.827737651805224	-3.15752841982994	DOWN
KRTAP2-3	1.46465787721324	5.09949237075631	2.65748646428602	0.0204809757256972	0.827737651805224	-3.1678889034417	UP
POLE3	-1.146705605673	8.98745246613424	-2.65518326700474	0.0205692034964561	0.827737651805224	-3.17062727743793	DOWN
HSD11B2	-0.733133543647365	6.2271846511239	-2.65188982534101	0.0206960107052348	0.827737651805224	-3.174542919773	DOWN
ZSCAN23	-0.713611780786295	5.82624123888789	-2.6437837887183	0.0210113836348759	0.827737651805224	-3.18417992043835	DOWN
DLST	-0.664157593076229	8.36030129068988	-2.63999494881887	0.0211603991455624	0.827737651805224	-3.18868410753984	DOWN
PCGF5	-0.778804808662663	9.17679092404522	-2.62901619589853	0.0215980527377409	0.827737651805224	-3.20173467994154	DOWN
MAP7D2	-1.0876020385928	6.3146379985059	-2.61771789737414	0.0220576753193016	0.827737651805224	-3.21516327116768	DOWN
POLA1	-0.603549787223345	8.0447219455172	-2.61248351067227	0.0222738377415578	0.827737651805224	-3.22138387694731	DOWN
SMC2	-0.970128161561689	7.60142097062249	-2.61184026001253	0.0223005440484498	0.827737651805224	-3.22214828924994	DOWN
PPFIA1	-0.811806865716473	9.88799242114467	-2.61092647863126	0.0223385359100361	0.827737651805224	-3.22323417572743	DOWN
CCL21	0.721065529830814	6.16373705953604	2.61085386006209	0.0223415578461059	0.827737651805224	-3.22332047088408	UP
PSAPL1	0.62993302731401	6.70434537606903	2.60925917171391	0.0224080195753317	0.827737651805224	-3.22521546893465	UP
ZNF587B	-1.13281418821569	7.82463736242727	-2.60131787787763	0.0227418709532164	0.827737651805224	-3.23465150857046	DOWN
CALD1	0.792548845175823	12.3082217959098	2.58151781795411	0.0235955242216672	0.827737651805224	-3.2581723385474	UP
WBP4	0.629080452817621	7.34842224294492	2.56967635820491	0.0241208844111675	0.827737651805224	-3.27223425201431	UP
BRPF3	-1.09281577600674	8.14825651233206	-2.56402123918037	0.0243757802667311	0.827737651805224	-3.27894838246009	DOWN
CXCL10	-1.36251562351851	10.2825561222087	-2.5612118688493	0.0245033807090669	0.827737651805224	-3.28228349345501	DOWN
LRPAP1	-0.72123485835869	9.72387375142923	-2.55852011861008	0.0246262481960951	0.827737651805224	-3.28547874278531	DOWN
HUNK	-1.08113905352875	8.12212673560745	-2.5444378352981	0.025278874890197	0.827737651805224	-3.30219128579523	DOWN
ROBO2	0.895504919831624	5.61395873538867	2.54157333314523	0.0254136688562803	0.827737651805224	-3.30558997836282	UP
ENTPD7	0.851265745243161	7.31836064525137	2.53435266345521	0.0257565546041243	0.827737651805224	-3.31415587626327	UP
PHF19	-0.635786734810153	7.89753205796306	-2.53204383202297	0.025867138037506	0.827737651805224	-3.31689443577868	DOWN
VASH2	-0.607307925080198	5.76094898182577	-2.51934472224977	0.0264836578523994	0.827737651805224	-3.33195339284346	DOWN
S1PR3	-1.22361860858321	8.47583450514444	-2.51341252604415	0.02677651691239	0.827737651805224	-3.33898567746796	DOWN
STK38L	-1.33582042434584	9.60925467175883	-2.49483429782898	0.0277141292279815	0.828007263491829	-3.36099899975632	DOWN
TMEM97	-0.921015024430275	9.06022671353396	-2.4865213521923	0.0281438922878958	0.828007263491829	-3.37084371057927	DOWN
CYP4F11	1.14572437845104	5.96771033627018	2.4655997217079	0.0292542186146866	0.828007263491829	-3.39560465341686	UP
DHCR7	-1.06522462739458	8.5104983580323	-2.45822881821303	0.0296553892028981	0.828007263491829	-3.40432247146223	DOWN
ZBTB7C	-1.0189557750405	9.22150309544085	-2.44908747472916	0.0301602999277343	0.828007263491829	-3.41512985927549	DOWN
GUF1	-0.802046603627065	7.69246869797505	-2.44049377247909	0.0306425189329921	0.828007263491829	-3.42528519059369	DOWN
DHX33	-0.676161384919139	9.24892082032462	-2.42679453114581	0.031426629371493	0.828007263491829	-3.44146416255724	DOWN
PRPF39	-0.825321224635315	8.19081678833725	-2.42431263716855	0.0315707399242611	0.828007263491829	-3.44439399308771	DOWN
NUTF2	-0.818097619032866	9.57060821467217	-2.41937297495963	0.0318594559829267	0.828007263491829	-3.45022393654653	DOWN
SAMD9	-0.906084783120903	9.10434677911426	-2.4064031272391	0.0326296705508511	0.828007263491829	-3.46552329443544	DOWN
ZNF677	-1.23822809085857	8.65940096307581	-2.38707711505286	0.0338106470124342	0.828007263491829	-3.48829770144708	DOWN
TMX1	-0.698657967667145	10.7042371366534	-2.3728257631048	0.0347076997634098	0.828007263491829	-3.50507347732388	DOWN
TAPBP	-0.795956701074335	11.2085221400687	-2.37002794152697	0.0348864698554726	0.828007263491829	-3.50836496821906	DOWN
ZNF512B	-0.917609567509155	9.28154005735238	-2.36938749154976	0.0349275161631016	0.828007263491829	-3.50911833343319	DOWN
POLR2H	-0.727331464704877	10.7373534977106	-2.36912658986592	0.034944250567627	0.828007263491829	-3.50942522394517	DOWN
WNT5A	0.997070685270863	9.08948760526922	2.3685398127074	0.0349819149261238	0.828007263491829	-3.51011541099724	UP
TRNP1	1.00266073919115	8.21277106675419	2.36585119781221	0.0351549913711032	0.828007263491829	-3.51327748389179	UP
KRR1	-0.671198074471956	9.49602613207751	-2.36424147816241	0.0352590076763048	0.828007263491829	-3.51517038136761	DOWN
PPP1R1B	-1.45984170094225	8.24870934915377	-2.34316504604879	0.0366484095186222	0.828007263491829	-3.53993393197818	DOWN
SCAI	-0.811864947433162	7.77381284438442	-2.34264446992652	0.0366833814342621	0.828007263491829	-3.54054508100869	DOWN
HOMER1	0.950992869065621	8.8346231220994	2.34051043786361	0.0368270780521788	0.828007263491829	-3.54305014768994	UP
PAIP2B	-0.762158659899328	7.82644315215362	-2.339055140569	0.0369253801479131	0.828007263491829	-3.54475823311115	DOWN
CLNS1A	-0.872323852776166	11.6642158790975	-2.32875548439521	0.0376283041572833	0.828007263491829	-3.55684136422757	DOWN
MAP3K8	0.918221353866433	7.35594319028856	2.32617537424394	0.0378063824380121	0.828007263491829	-3.5598666834439	UP
DLC1	1.33508472809363	7.98973417870769	2.30676021076039	0.0391724566728444	0.828007263491829	-3.58261129803112	UP
TBC1D13	-0.63344705622907	8.1225908848289	-2.3035531599572	0.039402592645703	0.828007263491829	-3.5863647064216	DOWN
NCAPG2	-0.879627504923342	7.7817643409761	-2.28712314805607	0.0406019522560689	0.828007263491829	-3.6055770741596	DOWN
ZADH2	-0.59973670997473	8.46110267180631	-2.2634199889325	0.0423936176356896	0.828007263491829	-3.63324300208408	DOWN
CTCFL	-2.2397068703013	7.21018864514787	-2.26157716592772	0.0425360164609819	0.828007263491829	-3.63539127697071	DOWN
POLR1B	-0.660861905498129	8.82115980835503	-2.26047511666793	0.0426213910906009	0.828007263491829	-3.63667580706447	DOWN
RRAGC	-0.631794239074555	10.1879864047387	-2.25880224268174	0.0427512979932645	0.828007263491829	-3.63862541342745	DOWN
ARL15	0.70278035815843	8.51480320564434	2.25349294985919	0.0431660851550499	0.828007263491829	-3.64481083608426	UP
FOXJ1	0.80758913355483	7.99287872806971	2.24694998074551	0.0436825075778473	0.828007263491829	-3.65242896031985	UP
MAPK8IP3	0.697507046747567	7.79529124091908	2.24157267545308	0.0441113084852308	0.828007263491829	-3.65868605545164	UP
C2orf68	-0.642390206131866	8.72578473531308	-2.23912769549696	0.0443075948746858	0.828007263491829	-3.66152990841015	DOWN
TMEM59	-0.694562510293474	12.2800008616168	-2.23886395189241	0.0443288179789768	0.828007263491829	-3.66183663562143	DOWN
NSG1	-1.53878347218566	9.33330152221073	-2.21168460525052	0.0465682764817666	0.834752299356551	-3.69339904847925	DOWN
CARD9	-0.627389067652229	7.03483159121572	-2.20880692643725	0.0468115520125952	0.834752299356551	-3.69673526712098	DOWN
HRH1	1.24431109907325	7.6261638482096	2.20360952299384	0.0472539806633769	0.834752299356551	-3.70275808374005	UP
FYTTD1	-0.989098606618766	11.0613396620621	-2.20360842915263	0.0472540741909727	0.834752299356551	-3.70275935092066	DOWN
PSMD5	-0.919426782268538	8.65813184157303	-2.19897944320538	0.0476514399428411	0.834752299356551	-3.70812045566432	DOWN
DBNDD2	-0.808796899626765	9.93296126092866	-2.19363072530139	0.048114518146706	0.834752299356551	-3.71431153654661	DOWN
FEM1B	-0.741356598613992	9.06447147594704	-2.18306974345843	0.0490413575781601	0.834752299356551	-3.72652427335286	DOWN
MAPK13	-0.604597609765275	8.687609114164	-2.17436364782877	0.0498180415982622	0.838437240595612	-3.73658033441607	DOWN
